# Supplementary material for: Hypovirus infection induces proliferation and perturbs functions of mitochondria in the chestnut blight fungus
Source: Front Microbiol. 2023 Jun 28;14:1206603. doi: 10.3389/fmicb.2023.1206603 (PMC10336323; doi:10.3389/fmicb.2023.1206603)
Supplement: Supplementary Table 1 — The list of identified proteins by LC-MS/MS analysis of TMT-labeled mitochondrial preparations. [file Table_1.XLS]

## Sheet: Sheet1
Accession	Description	name	Score	Coverage	# Proteins	# Unique Peptides	# Peptides	# PSMs	EP713/EP155 Average change	EP713/EP155 Variability [%]	# AAs	MW [kDa]	calc. pI
jgi	Crypa2 356299|estExt_fgenesh1_kg.C_40479	NADH-ubiquinone reductase	2.47942	15.05	1	1	1	1	11.3429		93	10.6634	11.3413
jgi	Crypa2 330389|fgenesh1_pg.4_#_1198	ADP-ribosylation factor	13.1944	5.97	1	2	2	5	7.51729	13.7575	519	59.7856	6.81494
jgi	Crypa2 277618|estExt_Genewise1.C_50167	Proline dehydrogenase	16.0215	9.38	1	4	4	6	3.0179	30.1053	437	47.6127	8.38232
jgi	Crypa2 337183|fgenesh1_pm.2_#_329	Uncharacterized protein	28.4505	6.78	1	3	3	10	2.73257	54.1292	413	44.9146	9.1001
jgi	Crypa2 356670|estExt_fgenesh1_kg.C_50283	Mitochondrial phosphate carrier protein	49.2386	6.82	1	3	3	18	2.72485	19.5888	381	41.8601	9.24658
jgi	Crypa2 347121|estExt_fgenesh1_pm.C_60286	Cyanide hydratase	16.1291	8.08	1	3	3	6	2.65656	34.3857	359	39.9733	5.49072
jgi	Crypa2 358627|estExt_fgenesh1_kg.C_100136	Short-chain dehydrogenase, putative	27.8773	16.15	1	5	5	10	2.24155	6.2117	353	37.7438	8.86572
jgi	Crypa2 98901|Crypa1.estExt_fgenesh1_pm.C_50460	Delta-1-pyrroline-5-carboxylate dehydrogenase，potative	245.948	39.34	1	20	20	89	2.20307	37.4653	577	62.518	8.26514
jgi	Crypa2 337351|fgenesh1_pm.2_#_497	Cytochrome c peroxidase	92.5978	23.47	1	6	6	34	2.19717	25.1422	375	41.8917	7.88428
jgi	Crypa2 321541|fgenesh1_kg.3_#_280_#_261_1_CCBH_CCBI_EXTA	4-coumarate:coenzyme a ligase,putative	38.5302	37.17	1	4	4	15	2.03868	40.1005	113	12.6898	11.2827
jgi	Crypa2 266329|e_gw1.8.1177.1	2-oxoisovalerate dehydrogenase subunit beta	7.1724	2.12	1	1	1	3	2.02452	1.27707	378	41.3684	6.72705
jgi	Crypa2 285804|estExt_Genewise1Plus.C_13560	Alkaline phosphatase family protein,putative	14.465	3.27	1	2	2	5	1.97605	18.2376	612	68.3987	5.75732
jgi	Crypa2 344593|estExt_fgenesh1_pm.C_11482	PAP2-domain-containing protein	12.8431	6.27	1	2	2	5	1.95492	22.7684	335	37.1629	8.51416
jgi	Crypa2 348284|estExt_fgenesh1_pm.C_90296	Cytochrome P450	39.1762	3.48	1	3	3	14	1.93955	16.0981	949	105.513	7.1958
jgi	Crypa2 248376|e_gw1.1.1710.1	Integral membrane protein, putative	2.7001	5.39	1	1	1	1	1.93692		167	18.641	9.12939
jgi	Crypa2 258562|e_gw1.5.2752.1	Phospholipase/carboxylesterase	99.3831	28.07	1	6	6	35	1.86974	23.1043	285	30.7831	9.93506
jgi	Crypa2 297033|estExt_Genewise1Plus.C_100412	Oxidoreductase	2.40709	7.19	1	2	2	2	1.83939	72.6993	445	49.3472	6.69775
jgi	Crypa2 248835|e_gw1.1.909.1	Putative monooxygenase FAD-binding protein	2.77366	2.32	1	1	1	1	1.78038		431	48.0705	6.40479
jgi	Crypa2 346917|estExt_fgenesh1_pm.C_50858	Citrate synthase	51.4536	11.81	1	5	6	19	1.76956	13.2929	474	51.9308	7.7085
jgi	Crypa2 100278|Crypa1.estExt_fgenesh1_pm.C_140025	Oligosaccharyl transferase STT3 subunit	14.5287	2.43	1	1	1	5	1.76264	3.54089	742	82.9383	8.22119
jgi	Crypa2 350456|estExt_fgenesh1_pg.C_30556	Uncharacterized protein	14.3204	1.52	1	1	1	6	1.74842	0.834344	396	43.0714	5.16064
jgi	Crypa2 355657|estExt_fgenesh1_kg.C_30400	Rab GDP-dissociation inhibitor	34.2327	11.66	1	5	5	11	1.73368	30.9396	463	51.036	5.85889
jgi	Crypa2 102464|Crypa1.estExt_fgenesh1_kg.C_40247	ADP-ribosylation factor	68.1429	9.78	1	2	2	22	1.68378	15.7847	184	20.9048	6.58057
jgi	Crypa2 343596|fgenesh1_pm.11_#_68	Oxidoreductase	2.42527	2.34	1	1	1	1	1.67385		428	46.3064	8.48486
jgi	Crypa2 323083|fgenesh1_kg.6_#_114_#_CEST_32_F_03	Putative lea domain-containing protein	14.7168	8	1	1	1	5	1.58966	9.53623	125	13.2401	9.84717
jgi	Crypa2 323634|fgenesh1_kg.7_#_216_#_2214_1_CCBH_CCBI_EXTA	Putative thioredoxin protein	17.6733	6.8	1	2	2	7	1.5761	2.48945	338	36.9988	4.91943
jgi	Crypa2 342893|fgenesh1_pm.9_#_202	Putative dolichyl-diphosphooligosaccharide-protein	2.55806	2.44	1	1	1	1	1.56548		328	36.7438	8.74854
jgi	Crypa2 292269|estExt_Genewise1Plus.C_52189	Putative hrf1 domain-containing protein	2.95888	3.75	1	1	1	1	1.54591		320	35.7924	9.65674
jgi	Crypa2 322230|fgenesh1_kg.4_#_369_#_481_3_CCBH_CCBI_EXTA	Probable methyltransferase	7.32037	12.13	1	2	2	3	1.53545	1.31101	272	29.9662	4.86865
jgi	Crypa2 339855|fgenesh1_pm.5_#_80	Oxidoreductase domain containing protein	22.2666	8.7	1	3	3	8	1.52222	18.5798	414	45.5996	7.88428
jgi	Crypa2 74450|Crypa1.fgenesh1_pg.C_scaffold_9000165	Mitochondrial Rho GTPase	7.33792	3.19	1	2	2	3	1.52146	13.8458	627	69.9825	6.04932
jgi	Crypa2 100977|Crypa1.estExt_fgenesh1_kg.C_10608	Importin subunit alpha	57.2087	14.55	1	8	8	22	1.51098	14.858	550	59.8893	5.08447
jgi	Crypa2 285853|estExt_Genewise1Plus.C_13623	Formate dehydrogenase	349.49	24.28	1	9	9	129	1.50128	13.9343	449	48.6282	8.51416
jgi	Crypa2 349131|estExt_fgenesh1_pg.C_10800	Nadph oxidase regulator	6.22826	2.28	1	1	1	2	1.49464	8.27045	526	58.7273	5.64307
jgi	Crypa2 349779|estExt_fgenesh1_pg.C_20208	Protein sco1	23.28	13.49	1	2	2	8	1.49068	22.4107	289	32.1743	9.1001
jgi	Crypa2 358505|estExt_fgenesh1_kg.C_90346	Putative calcofluor white hypersensitive protein	242.642	53.62	1	11	11	85	1.48744	14.6982	138	14.3694	9.40771
jgi	Crypa2 253094|e_gw1.3.563.1	Related to acyl-CoA thioester hydrolase,mitochondrial	6.72234	5.22	1	2	2	2	1.47561	2.8775	479	53.5892	8.1626
jgi	Crypa2 357564|estExt_fgenesh1_kg.C_70246	Nadh:ubiquinone oxidoreductase subunit	35.7158	5.03	1	1	1	12	1.46861	10.0741	179	20.323	5.05908
jgi	Crypa2 354524|estExt_fgenesh1_kg.C_10546	Putative farnesyl pyrophosphate synthetase protein	8.62582	7.22	1	2	2	3	1.46219	1.06509	374	42.5888	5.18604
jgi	Crypa2 358322|estExt_fgenesh1_kg.C_90154	Putative mitochondrial nadh-ubiquinone oxidoreductase	12.9093	4.95	1	1	1	5	1.45785	5.50358	222	24.4632	9.81787
jgi	Crypa2 58899|Crypa1.fgenesh1_pm.C_scaffold_1000136	Putative nadh:ubiquinone oxidoreductase subunit	3.09242	11.11	1	1	1	1	1.45749		99	11.2545	8.76318
jgi	Crypa2 291207|estExt_Genewise1Plus.C_50216	NAD(P)-binding protein	8.00085	4.28	1	1	1	3	1.45534	0.981216	304	33.3832	7.73779
jgi	Crypa2 342331|fgenesh1_pm.8_#_269	RanGTP-binding-like protein	2.99273	1.44	1	1	1	1	1.45481		625	69.0817	5.45264
jgi	Crypa2 343337|fgenesh1_pm.10_#_49	Aspartokinase	9.9424	4.71	1	2	2	4	1.44128	7.12123	510	55.7467	6.97607
jgi	Crypa2 273324|estExt_Genewise1.C_21233	Putative phosphoserine phosphatase protein	19.0565	6.38	1	3	3	6	1.43339	5.17143	486	52.8273	6.30322
jgi	Crypa2 107611|Crypa1.estExt_fgenesh1_pg.C_50461	Putative cell division control protein 11 protein	47.8091	23.56	1	8	8	17	1.43295	14.3956	382	43.266	5.17334
jgi	Crypa2 291470|estExt_Genewise1Plus.C_50779	Putative ubiquitin-protein ligase sel1	3.72065	1.54	1	1	1	1	1.43168		910	101.78	5.17334
jgi	Crypa2 357084|estExt_fgenesh1_kg.C_60196	Similar to mitochondrial translational initiation factor IF-2	13.4029	12.62	1	1	1	4	1.4274	3.86073	103	11.3716	5.47803
jgi	Crypa2 320588|fgenesh1_kg.1_#_668_#_CLS_672_contig_CL637Contig1	Putative nadh-ubiquinone oxidoreductase 14 kD	2.35756	7.23	1	1	1	1	1.41887		83	9.50312	9.99365
jgi	Crypa2 107579|Crypa1.estExt_fgenesh1_pg.C_50393	Putative importin subunit beta-1 protein	103.229	12.2	1	10	10	38	1.40888	10.3833	877	96.0208	4.729
jgi	Crypa2 251988|e_gw1.3.2357.1		11.5563	10.53	1	2	2	4	1.40661	0.700034	285	32.5742	9.62744
jgi	Crypa2 97960|Crypa1.estExt_fgenesh1_pm.C_30568	Mitochondrial fission process protein 1	8.73504	4.63	1	1	1	3	1.40212	10.9126	281	31.4121	7.7085
jgi	Crypa2 99739|Crypa1.estExt_fgenesh1_pm.C_80373	Putative 26s proteasome regulatory subunit	6.39747	6.05	1	2	2	2	1.39667	10.2323	380	43.6125	5.37646
jgi	Crypa2 287070|estExt_Genewise1Plus.C_21610	Endoplasmic reticulum-Golgi intermediate	5.60619	5.94	1	2	2	2	1.38402	21.1556	438	48.61	6.7417
jgi	Crypa2 265543|e_gw1.8.290.1	Putative 26s proteasome regulatory subunit	19.7811	10.79	1	6	6	8	1.38133	5.22139	491	54.3883	6.82959
jgi	Crypa2 285785|estExt_Genewise1Plus.C_13531	Putative 3-hydroxybutyryl-dehydrogenase	12.108	3.17	1	1	1	4	1.37982	2.2543	315	33.4364	8.04541
jgi	Crypa2 344470|estExt_fgenesh1_pm.C_11270	NAD(P) transhydrogenase mitochondrial	9.97829	4.72	1	4	4	4	1.37829	10.8211	1081	112.734	8.17725
jgi	Crypa2 358238|estExt_fgenesh1_kg.C_90064		14.6918	20	1	2	2	6	1.36597	6.81972	90	10.0893	11.8394
jgi	Crypa2 261325|e_gw1.6.1633.1	Putative fad linked oxidase protein	59.0183	27.75	1	6	6	21	1.36559	15.4114	227	25.8931	8.67529
jgi	Crypa2 106619|Crypa1.estExt_fgenesh1_pg.C_30730	Putative ras-like protein rab-6a protein	24.8087	11.54	2	2	3	8	1.36351	7.37909	208	23.2508	7.91357
jgi	Crypa2 284458|estExt_Genewise1Plus.C_11231	Putative lectin family integral membrane protein	6.51796	2.69	1	1	1	2	1.35847	2.05525	446	47.9802	7.06396
jgi	Crypa2 335812|fgenesh1_pm.1_#_502	Putative coatomer subunit delta protein	35.071	7.92	1	5	5	13	1.35671	10.2136	518	57.4609	5.26221
jgi	Crypa2 56116|Crypa1.fgenesh1_kg.C_scaffold_5000035	Cytochrome c oxidase subunit 6A, mitochondrial	37.2531	26.98	1	4	4	14	1.34875	15.3162	126	14.8065	9.45166
jgi	Crypa2 356809|estExt_fgenesh1_kg.C_50426		56.1669	12.36	1	3	3	17	1.34491	7.3597	178	19.8625	10.8286
jgi	Crypa2 261617|e_gw1.6.455.1	Methylglutaconyl-CoA hydratase	56.0486	24.2	1	6	6	20	1.33091	9.64327	343	36.8346	8.74854
jgi	Crypa2 344154|estExt_fgenesh1_pm.C_10760	NADH-ubiquinone oxidoreductase 14.8 kDa subunit	14.9066	19.2	1	2	2	5	1.32916	11.8543	125	14.9505	9.81787
jgi	Crypa2 355603|estExt_fgenesh1_kg.C_30344	Probable mitochondrial ATP synthase subunit	38.1303	25.74	1	3	3	15	1.32697	7.74469	101	11.2381	10.5356
jgi	Crypa2 340128|fgenesh1_pm.5_#_353	Guanine nucleotide exchange factor synembryn	2.68446	3.39	1	1	1	1	1.32402		472	53.0915	5.24951
jgi	Crypa2 263975|e_gw1.7.380.1	Putative alpha beta hydrolase fold family	2.3291	2.47	1	1	1	1	1.3218		485	55.2369	7.78174
jgi	Crypa2 294153|estExt_Genewise1Plus.C_70861		17.35	9.32	1	1	1	6	1.32012	8.63803	118	12.8797	9.78857
jgi	Crypa2 324256|fgenesh1_kg.8_#_491_#_1836_1_CCBH_CCBI_EXTA	Putative nadh-ubiquinone oxidoreductase-like	42.1211	22.03	1	5	5	16	1.31151	9.07363	295	33.6111	9.0708
jgi	Crypa2 284550|estExt_Genewise1Plus.C_11398	Single-stranded DNA-binding protein	106.295	50.36	1	8	8	39	1.30862	13.4445	139	15.1219	9.87646
jgi	Crypa2 281993|estExt_Genewise1.C_81633	CCR4-Not complex component	2.46866	0.55	1	1	1	1	1.30854		2173	241.877	5.57959
jgi	Crypa2 353639|estExt_fgenesh1_pg.C_90503	Indoleamine 2,3-dioxygenase	3.05694	1.92	1	1	1	1	1.30586		521	57.2341	6.96143
jgi	Crypa2 92371|Crypa1.estExt_Genewise1Plus.C_51068	Putative calcium-translocating p-type atpase	48.5798	10.63	1	9	9	17	1.30523	4.855	997	108.085	5.2749
jgi	Crypa2 354249|estExt_fgenesh1_kg.C_10254	NADH:ubiquinone oxidoreductase 6.6kD subunit	14.5838	22.67	1	2	2	6	1.30332	16.7657	75	8.57462	10.228
jgi	Crypa2 59678|Crypa1.fgenesh1_pm.C_scaffold_1000915	U3 small nucleolar rna-associated protein	2.43228	0.77	1	1	1	1	1.29864		911	99.586	5.98584
jgi	Crypa2 98275|Crypa1.estExt_fgenesh1_pm.C_40183	Putative map kinase kinase kinase wis4 protein	2.71677	0.8	1	1	1	1	1.2984		1125	127.922	6.55127
jgi	Crypa2 327263|fgenesh1_pg.2_#_469	Thioredoxin	5.15499	6.6	1	1	1	2	1.29457	2.58361	212	22.6757	9.45166
jgi	Crypa2 264027|e_gw1.7.1890.1	Putative nadh-ubiquinone oxidoreductase 49KD	87.6674	13.82	1	5	5	32	1.29393	9.09068	492	55.2441	6.87354
jgi	Crypa2 285424|estExt_Genewise1Plus.C_12913	Signal peptidase subunit	13.8141	9.21	1	2	2	5	1.29226	10.0932	228	25.0882	9.71533
jgi	Crypa2 40746|Crypa1.e_gw1.3.1433.1	Putative mitochondrial nadh dehydrogenase protein	44.1315	6.05	1	4	4	16	1.28979	31.2929	694	77.2328	8.96826
jgi	Crypa2 324707|fgenesh1_kg.10_#_32_#_0_0_EXTA989.b1_CCBH_CCBI_EXTA		4.83917	9.86	1	1	1	2	1.28923	16.1569	71	8.17611	10.6528
jgi	Crypa2 343748|estExt_fgenesh1_pm.C_10109	Translocator protein	9.46832	8.51	1	1	1	3	1.28322	13.108	188	20.5138	9.42236
jgi	Crypa2 327813|fgenesh1_pg.3_#_51	NAD dependent epimerase/dehydratase	2.37589	2.79	1	1	1	1	1.2799		359	39.9595	7.43018
jgi	Crypa2 258671|e_gw1.5.1809.1	UbiE/COQ5 methyltransferase	23.0477	5.4	1	1	1	8	1.27894	3.93205	278	30.6833	6.39209
jgi	Crypa2 285971|estExt_Genewise1Plus.C_13827	Succinate dehydrogenase cytochrome-like protein	2.61643	13.83	1	3	3	4	1.27824	1.73112	188	20.5631	10.4771
jgi	Crypa2 357256|estExt_fgenesh1_kg.C_60376	Putative nadh-ubiquinone oxidoreductase 213K	34.9858	12.63	1	2	2	14	1.27724	29.7939	198	20.9967	9.48096
jgi	Crypa2 276114|estExt_Genewise1.C_40400	Putative atp-citrate synthase subunit 1 protein	110.991	22.42	1	12	12	38	1.27608	16.104	660	71.6109	8.44092
jgi	Crypa2 345495|estExt_fgenesh1_pm.C_30670	Putative sulfite reductase beta subunit protein	125.293	8.27	1	11	11	45	1.27505	19.1124	1560	172.626	6.15088
jgi	Crypa2 105104|Crypa1.estExt_fgenesh1_pg.C_10422	Putative vesicular integral-membrane protein	36.2848	12.58	1	4	4	12	1.27492	8.29821	318	35.6888	9.11475
jgi	Crypa2 71132|Crypa1.fgenesh1_pg.C_scaffold_4000873	Outer membrane integrity protein TolA	10.249	8.82	1	1	1	4	1.27465	6.6564	102	11.264	10.521
jgi	Crypa2 267887|e_gw1.9.1657.1	Putative 2-nitropropane dioxygenase protein	4.66269	2.08	1	1	1	2	1.27432	3.56361	385	41.5302	6.37939
jgi	Crypa2 355130|estExt_fgenesh1_kg.C_20305	Putative mitochondrial protein	119.793	17.92	1	6	6	40	1.27237	5.88628	279	29.7825	9.14404
jgi	Crypa2 355316|estExt_fgenesh1_kg.C_30052	Putative d-lactate dehydrogenase protein	71.8367	17.29	1	7	7	26	1.27109	5.91008	451	48.519	6.41748
jgi	Crypa2 33205|Crypa1.e_gw1.1.736.1	Putative aig2 family protein	3.18109	3.54	1	1	1	1	1.26961		480	51.9665	7.06396
jgi	Crypa2 74489|Crypa1.fgenesh1_pg.C_scaffold_9000204	Putative enth domain-containing protein	12.5304	3.61	1	2	2	5	1.26888	11.7567	554	61.9773	6.06201
jgi	Crypa2 88317|Crypa1.estExt_Genewise1Plus.C_20317	Putative atp citrate lyase protein	102.162	19.47	1	11	11	39	1.26847	10.0872	488	52.9695	6.06201
jgi	Crypa2 357781|estExt_fgenesh1_kg.C_80148	Mitochondrial 2-oxodicarboxylate carrier	69.9561	15.61	1	5	5	26	1.26642	7.10216	301	32.8441	9.68604
jgi	Crypa2 322057|fgenesh1_kg.4_#_196_#_2345_1_CCBH_CCBI_EXTA	Putative mitochondrial phosphate carrier protein	211.522	24.38	1	7	7	71	1.26642	10.235	324	34.0296	9.21729
jgi	Crypa2 356618|estExt_fgenesh1_kg.C_50228	Duf1748 domain containing protein	31.5641	11.24	1	1	1	11	1.2642	10.4807	89	9.59918	9.24658
jgi	Crypa2 103799|Crypa1.estExt_fgenesh1_kg.C_80182	Putative glycoside hydrolase family 18 protein	69.0464	12.9	1	5	5	21	1.26022	17.6258	403	45.6542	6.21436
jgi	Crypa2 355742|estExt_fgenesh1_kg.C_30493	Putative atp synthase regulation protein nca2	7.47354	5.23	1	3	3	3	1.26003	8.92184	344	38.681	10.0229
jgi	Crypa2 357610|estExt_fgenesh1_kg.C_70298		24.8334	14.67	1	2	2	10	1.25888	7.81995	150	15.9853	8.67529
jgi	Crypa2 337503|fgenesh1_pm.2_#_649	Putative mitochondrial f0 subunit e protein	11.8063	13.68	1	2	2	5	1.25823	6.79579	95	10.3652	9.08545
jgi	Crypa2 356390|estExt_fgenesh1_kg.C_40571	ADP,ATP carrier protein	333.975	41.59	1	14	14	116	1.25745	11.7006	315	33.8117	9.92041
jgi	Crypa2 335934|fgenesh1_pm.1_#_624	Cation efflux family protein	2.32786	3.64	1	1	1	1	1.25451		385	41.7693	7.18115
jgi	Crypa2 355174|estExt_fgenesh1_kg.C_20350	ATP synthase subunit gamma	243.244	29.7	1	10	10	86	1.25344	19.3062	303	33.111	7.75244
jgi	Crypa2 340105|fgenesh1_pm.5_#_330	Putative atp synthase subunit g protein	80.8735	17.48	1	4	4	25	1.25339	7.79199	206	21.4085	10.8433
jgi	Crypa2 107757|Crypa1.estExt_fgenesh1_pg.C_50755	Putative atp synthase subunit 4 protein	351.9	33.47	1	11	11	121	1.25095	15.9965	245	26.4281	8.99756
jgi	Crypa2 327653|fgenesh1_pg.2_#_859	Succinate dehydrogenase flavoprotein subunit	377.858	34.01	1	20	20	133	1.25071	11.5073	644	70.4869	6.80029
jgi	Crypa2 324547|fgenesh1_kg.9_#_229_#_1540_1_CCBH_CCBI_EXTA	Putative iron sulfur cluster assembly protein	4.91645	6.22	1	1	1	2	1.25055	6.59098	193	20.4266	9.34912
jgi	Crypa2 92212|Crypa1.estExt_Genewise1Plus.C_50742	Putative cytochrome c1 protein	45.633	9.9	1	3	3	15	1.24905	16.0951	313	34.441	7.00537
jgi	Crypa2 227172|gw1.6.938.1	Putative short-chain-fatty-acid-ligase protein	2.5138	2.14	1	1	1	1	1.24817		653	69.9477	6.17627
jgi	Crypa2 55641|Crypa1.fgenesh1_kg.C_scaffold_4000100	Putative nadh-ubiquinone oxidoreductase kDa	86.1997	45.74	1	5	5	27	1.24253	6.05026	94	10.6925	9.45166
jgi	Crypa2 337001|fgenesh1_pm.2_#_147	Putative nadh-ubiquinone oxidoreductase 21 kD...	24.7176	22.16	1	5	5	9	1.24236	14.6747	194	21.7428	9.15869
jgi	Crypa2 321363|fgenesh1_kg.3_#_102_#_4025_0_CCBI4059.g1_CCBH_CCBI_EXTA	Dual specificity phosphatase	5.30327	9.76	1	1	1	2	1.23853	7.6264	123	14.0355	4.80518
jgi	Crypa2 52243|Crypa1.e_gw1.13.21.1	Putative ap-1 complex subunit gamma-1 protein	26.5609	6.04	1	5	5	10	1.23482	4.43666	844	92.0701	6.7124
jgi	Crypa2 268439|e_gw1.9.1554.1	Tpr domain containing protein	9.98641	9.35	1	4	4	4	1.23353	5.11354	492	54.9222	8.77783
jgi	Crypa2 355219|estExt_fgenesh1_kg.C_20399	Putative nadh-ubiquinone oxidoreductase kDa	40.9031	15.34	1	3	3	14	1.23328	9.64631	176	20.0151	8.85107
jgi	Crypa2 356243|estExt_fgenesh1_kg.C_40419		2.34378	5.28	1	1	1	1	1.23084		246	27.4791	10.1255
jgi	Crypa2 358315|estExt_fgenesh1_kg.C_90147	Nadh-ubiquinone oxidoreductase b18 subunit	16.8787	23.86	1	2	2	6	1.22903	8.83649	88	10.464	8.1626
jgi	Crypa2 357800|estExt_fgenesh1_kg.C_80168	NADH-ubiquinone oxidoreductase 51 kDa	67.4356	11.62	1	6	6	26	1.22866	14.1992	499	54.5923	8.23584
jgi	Crypa2 296198|estExt_Genewise1Plus.C_90790	ATPase GET3	4.91006	2.91	1	1	1	2	1.22807	3.44007	344	37.4219	4.89404
jgi	Crypa2 92974|Crypa1.estExt_Genewise1Plus.C_60943	Putative oligosaccharyltransferase alpha subunit	54.7999	22.27	1	9	9	22	1.22699	17.051	494	55.2584	7.04932
jgi	Crypa2 38042|Crypa1.e_gw1.2.1559.1	Flavohemoglobin	2.89996	3.99	1	1	1	1	1.22419		426	46.3778	6.48096
jgi	Crypa2 357176|estExt_fgenesh1_kg.C_60292	Nadh-ubiquinone oxidoreductase 39 kDa	162.144	26.13	1	8	8	58	1.22265	9.83812	375	42.2797	7.40088
jgi	Crypa2 328198|fgenesh1_pg.3_#_436	Putative 3-hydroxyisobutyrate dehydrogenase	7.27225	4.73	1	1	1	3	1.22262	0.254381	338	35.5381	8.52881
jgi	Crypa2 34096|Crypa1.e_gw1.1.3364.1	Putative mitochondrial import receptor subunit	8.57366	16.56	1	2	2	3	1.22225	1.39991	157	17.4105	4.37354
jgi	Crypa2 341112|fgenesh1_pm.6_#_421	Putative rrna processing protein	67.5956	13.87	1	7	7	23	1.22075	16.7651	613	65.5586	9.5249
jgi	Crypa2 33644|Crypa1.e_gw1.1.3883.1	Putative replication factor c subunit 4 protein	2.61668	5.49	1	1	1	1	1.22		273	29.4351	10.3452
jgi	Crypa2 78195|Crypa1.estExt_Genewise1.C_20180	Superoxide dismutase	32.9391	9.01	1	2	2	12	1.2199	9.86113	233	25.2358	8.35303
jgi	Crypa2 351830|estExt_fgenesh1_pg.C_50561	Putative kynurenine 3-monooxygenase protein	2.5996	1.61	1	1	1	1	1.21971		496	55.9373	7.1665
jgi	Crypa2 108033|Crypa1.estExt_fgenesh1_pg.C_60615	Putative glycosyltransferase family 20 protein	3.08106	1.38	1	1	1	1	1.21776		942	106.684	6.49365
jgi	Crypa2 274709|estExt_Genewise1.C_31354	Putative nucleoporin nup157 170 protein	56.9752	7.32	1	8	8	19	1.21722	17.0368	1421	158.044	6.45557
jgi	Crypa2 357298|estExt_fgenesh1_kg.C_60420	Putative nadh-ubiquinone oxidoreductase 23 kD	46.4423	10.39	1	2	2	17	1.21561	6.12614	231	26.1289	7.56201
jgi	Crypa2 292001|estExt_Genewise1Plus.C_51726	Putative nad dependent epimerase dehydratase	19.8035	7.98	1	4	4	7	1.21358	7.68295	376	41.9696	6.01123
jgi	Crypa2 294374|estExt_Genewise1Plus.C_71262	Putative prenylated rab acceptor 1 protein	2.47911	6.25	1	1	1	1	1.21235		176	19.4682	8.1626
jgi	Crypa2 324438|fgenesh1_kg.9_#_120_#_2313_1_CCBH_CCBI_EXTA	Cytochrome b-c1 complex subunit 7	32.3747	28.23	1	3	3	11	1.21147	6.44435	124	14.2826	8.96826
jgi	Crypa2 279342|estExt_Genewise1.C_60680	Altered inheritance of mitochondria protein	39.3393	10.66	1	4	4	14	1.21061	8.0191	394	42.4315	10.0229
jgi	Crypa2 356890|estExt_fgenesh1_kg.C_50508	Putative cytochrome c oxidase polypeptide iv mitochontrial	98.8093	15.43	1	4	4	38	1.20969	6.66598	188	20.8233	6.94678
jgi	Crypa2 250848|e_gw1.2.272.1	Putative methylmalonate-semialdehyde dehydrogense	42.1108	13.86	1	7	7	16	1.20813	13.8667	541	57.7156	6.62451
jgi	Crypa2 326463|fgenesh1_pg.1_#_1539	Putative porphobilinogen deaminase protein	10.5085	9.39	1	3	3	4	1.20552	3.90218	362	38.0416	5.74463
jgi	Crypa2 104955|Crypa1.estExt_fgenesh1_pg.C_10091	Putative acetyl-carboxylase protein	390.257	17.82	1	34	34	131	1.20308	10.636	2290	254.648	6.53662
jgi	Crypa2 97072|Crypa1.estExt_fgenesh1_pm.C_11125	Mitochondrial carrier	19.718	3.85	1	2	2	7	1.2026	14.5038	493	53.6587	9.5542
jgi	Crypa2 357136|estExt_fgenesh1_kg.C_60251	Putative 26s proteasome non-atpase regulatory	8.06977	8.07	1	2	2	3	1.20226	4.93393	285	31.3172	4.98291
jgi	Crypa2 262984|e_gw1.6.1170.1	Succinyl-CoA:3-ketoacid-coenzyme A transferase	20.8069	10.77	1	5	5	8	1.19956	5.37723	520	55.5244	7.6792
jgi	Crypa2 357780|estExt_fgenesh1_kg.C_80147	Putative eukaryotic peptide chain release factor	28.8206	7.62	1	3	3	11	1.1989	5.76306	302	33.4382	8.14795
jgi	Crypa2 321585|fgenesh1_kg.3_#_324_#_791_1_CCBH_CCBI_EXTA	Short-chain dehydrogenase	7.96422	12.09	1	3	3	3	1.19755	10.7603	273	29.2476	7.15186
jgi	Crypa2 349823|estExt_fgenesh1_pg.C_20295	Isovaleryl-CoA dehydrogenase	14.1521	3.02	1	1	1	5	1.19723	10.5762	398	42.6244	5.64307
jgi	Crypa2 357306|estExt_fgenesh1_kg.C_60428	Nadh ubiquinone oxidoreductase 14kd subunit	2.33428	24.58	1	2	2	2	1.19419	3.19708	118	13.7341	9.61279
jgi	Crypa2 256264|e_gw1.4.475.1	Putative cytochrome b-c1 complex subunit 2 protein	773.334	29.96	1	11	11	254	1.19358	9.29282	464	48.8137	8.90967
jgi	Crypa2 247070|e_gw1.1.3079.1	Putative enoyl-hydratase protein	78.6646	36.77	1	9	9	29	1.19197	8.84037	291	31.5343	9.0708
jgi	Crypa2 353474|estExt_fgenesh1_pg.C_90198	Putative msp domain-containing protein	17.923	4.94	1	1	1	6	1.1917	2.76662	263	28.4828	5.52881
jgi	Crypa2 355606|estExt_fgenesh1_kg.C_30347	Putative nadh-ubiquinone oxidoreductase 18 kD	40.6969	39.9	1	6	6	15	1.18851	17.6623	203	22.8617	9.94971
jgi	Crypa2 286750|estExt_Genewise1Plus.C_21100	Malate synthase	16.6112	7.75	1	3	3	6	1.187	11.506	542	60.9382	7.45947
jgi	Crypa2 357354|estExt_fgenesh1_kg.C_70031	Putative mitochondrial hypoxia responsive domain	2.60731	3.77	1	1	1	1	1.18617		212	23.7539	9.27588
jgi	Crypa2 278299|estExt_Genewise1.C_51516	Putative nima-interacting protein	49.2678	12.37	1	10	10	18	1.1852	7.54612	760	85.6013	5.52881
jgi	Crypa2 84616|Crypa1.estExt_Genewise1.C_90258	Protein kinase domain-containing protein ppk3	5.77896	0.91	1	1	1	2	1.1849	4.24783	993	106.342	8.39697
jgi	Crypa2 355212|estExt_fgenesh1_kg.C_20388	Putative pkr1-domain-containing protein	5.88	5.36	1	1	1	2	1.18423	2.32091	168	18.4384	5.021
jgi	Crypa2 322859|fgenesh1_kg.5_#_406_#_1176_1_CCBH_CCBI_EXTA	Stress response RCI peptide	9.07609	6.86	1	1	1	3	1.18401	6.18192	102	10.9758	7.44482
jgi	Crypa2 279805|estExt_Genewise1.C_61698	Dihydrolipoyl dehydrogenase	402.093	32.8	1	19	19	141	1.18333	9.40896	503	53.7279	7.07861
jgi	Crypa2 354932|estExt_fgenesh1_kg.C_20100	Quinone oxidoreductase 2	32.7243	5.69	1	2	2	11	1.18294	6.24666	334	35.4248	7.44482
jgi	Crypa2 325682|fgenesh1_pg.1_#_758	Ribosomal protein subunit L31	2.47365	10	1	1	1	1	1.18226		110	13.2342	11.1802
jgi	Crypa2 280794|estExt_Genewise1.C_71304	ATP synthase subunit alpha	1030.96	48.28	1	32	32	371	1.18215	14.6079	551	59.4733	9.18799
jgi	Crypa2 356328|estExt_fgenesh1_kg.C_40509	Putative mitochondrial atp synthase epsilon	2.3486	9.33	1	1	1	1	1.1821		75	8.26121	10.1987
jgi	Crypa2 278842|estExt_Genewise1.C_52463	Glycolate oxidase	12.9792	3.21	1	2	2	5	1.18039	2.75833	592	64.0405	6.63916
jgi	Crypa2 327439|fgenesh1_pg.2_#_645	Mitochondrial intermediate peptidase	5.78169	1.59	1	1	1	2	1.17948	3.20475	757	85.3783	6.44287
jgi	Crypa2 357557|estExt_fgenesh1_kg.C_70239	Putative isocitrate dehydrogenase subunit 1	101.047	22.66	1	10	10	35	1.17786	14.0422	384	41.9057	9.20264
jgi	Crypa2 67920|Crypa1.fgenesh1_pg.C_scaffold_2000195	Putative gtpase activating protein	48.0682	7.04	1	5	5	19	1.17622	9.25054	937	102.874	5.10986
jgi	Crypa2 358285|estExt_fgenesh1_kg.C_90116	Putative nadh-ubiquinone oxidoreductase	166.074	30.26	1	5	5	52	1.17619	11.5531	195	21.1809	5.69385
jgi	Crypa2 215561|gw1.10.15.1	Putative cell wall biogenesis protein phosphatase	11.1467	2.61	1	3	3	4	1.17401	7.61201	1339	147.072	6.90283
jgi	Crypa2 355645|estExt_fgenesh1_kg.C_30388		38.2797	40.54	1	2	2	13	1.17335	7.91793	74	7.87694	8.48486
jgi	Crypa2 328916|fgenesh1_pg.3_#_1154	Putative nadh-ubiquinone oxidoreductase kDa	144.396	40.66	1	10	10	50	1.17253	10.3254	241	26.7557	4.94482
jgi	Crypa2 357433|estExt_fgenesh1_kg.C_70112	HMG box protein	154.603	22.77	1	9	9	58	1.16921	9.91242	303	33.6784	10.4771
jgi	Crypa2 289028|estExt_Genewise1Plus.C_32696	Putative acetyl-acetyltransferase protein	12.569	6.67	1	3	3	5	1.16425	8.49112	435	45.5897	8.35303
jgi	Crypa2 357646|estExt_fgenesh1_kg.C_70337	Putative nadh-ubiquinone oxidoreductase 24 kD...	257.669	30.12	1	9	9	91	1.16205	11.9839	259	28.3012	7.13721
jgi	Crypa2 339974|fgenesh1_pm.5_#_199	Putative mitochondrial 37s ribosomal protein	17.0178	9.88	1	2	2	7	1.15998	8.08433	172	18.4628	9.71533
jgi	Crypa2 349536|estExt_fgenesh1_pg.C_11530	Putative nadh-ubiquinone oxidoreductase subunit	47.7391	31.11	1	4	4	19	1.1597	6.28028	135	15.781	9.37842
jgi	Crypa2 95680|Crypa1.estExt_Genewise1Plus.C_110349	Putative glycosyltransferase family 39 protein	8.33819	1.83	1	2	2	3	1.15906	1.89651	931	104.391	6.21436
jgi	Crypa2 96544|Crypa1.estExt_fgenesh1_pm.C_10239	Putative major facilitator superfamily transporter	0	1.87	1	1	1	1	1.1583		536	57.2827	8.06006
jgi	Crypa2 357515|estExt_fgenesh1_kg.C_70195	Putative coatomer subunit zeta protein	5.57617	8.96	1	1	1	2	1.15692	12.8282	201	22.2356	5.16064
jgi	Crypa2 279726|estExt_Genewise1.C_61517	Putative glutaryl-dehydrogenase protein	20.5186	13.82	1	5	5	7	1.15622	13.0363	427	46.0943	7.37158
jgi	Crypa2 250869|e_gw1.2.3187.1	Putative opa3 domain protein	39.6504	4.17	1	1	1	14	1.15487	7.0589	216	25.0325	9.81787
jgi	Crypa2 276688|estExt_Genewise1.C_41479	Putative oxoglutarate dehydrogenase protein	200.408	16.76	1	16	16	73	1.15423	8.40497	1038	117.092	6.63916
jgi	Crypa2 267991|e_gw1.9.347.1	Meiotically up-regulated 65 protein	4.82462	2.44	1	1	1	2	1.1529	4.84309	410	46.0578	6.81494
jgi	Crypa2 43835|Crypa1.e_gw1.4.234.1	Putative folylpolyglutamate synthase protein	387.848	32.56	1	22	22	128	1.14735	10.578	645	70.1208	8.41162
jgi	Crypa2 62267|Crypa1.fgenesh1_pm.C_scaffold_4000453	Isoleucyl-tRNA synthetase	2.80448	1.22	1	1	1	1	1.14728		984	109.816	6.7124
jgi	Crypa2 84854|Crypa1.estExt_Genewise1.C_90752	SPFH domain/Band 7 family protein	209.979	32.17	1	11	11	71	1.14524	9.14466	314	33.7117	6.04932
jgi	Crypa2 340051|fgenesh1_pm.5_#_276	Putative mitochondrial hypoxia responsive dom...	31.0534	11.2	1	5	5	15	1.14189	17.1986	250	27.6593	9.17334
jgi	Crypa2 345600|estExt_fgenesh1_pm.C_30841	Putative mitochondrial pyruvate dehydrogenase	3.57856	4.57	1	1	1	1	1.13895		416	45.3245	6.29053
jgi	Crypa2 252276|e_gw1.3.598.1	Putative 30s ribosomal subunit protein	23.6225	7.13	1	3	3	9	1.13261	12.6389	449	51.0319	9.56885
jgi	Crypa2 87697|Crypa1.estExt_Genewise1Plus.C_12833	CAAX prenyl protease 1	13.2003	5.88	1	3	3	5	1.13147	6.05252	510	58.0126	8.95361
jgi	Crypa2 356389|estExt_fgenesh1_kg.C_40570	Putative cytochrome b5-like heme steroid bind...	2.66368	3.03	1	1	1	1	1.13144		264	30.3942	8.74854
jgi	Crypa2 357809|estExt_fgenesh1_kg.C_80177		3.20929	9.92	1	1	1	1	1.1313		121	13.0211	6.53662
jgi	Crypa2 274445|estExt_Genewise1.C_30827	Putative mitochondrial carnitine carrier protein	14.8317	3.45	1	1	1	6	1.12946	6.52419	348	36.0319	9.77393
jgi	Crypa2 346054|estExt_fgenesh1_pm.C_40429	NADH-ubiquinone oxidoreductase 78 kDa subunit	163.359	21.4	1	15	15	60	1.12938	18.3443	743	80.73	6.39209
jgi	Crypa2 100967|Crypa1.estExt_fgenesh1_kg.C_10598	Membrane biogenesis protein yop1	63.6664	26.22	1	6	6	25	1.12686	12.5711	164	18.6076	8.27979
jgi	Crypa2 75939|Crypa1.fgenesh1_pg.C_scaffold_15000071	Probable TIM17-mitochondrial inner membrane	20.6045	5.19	1	1	1	8	1.12606	5.08536	154	16.0682	9.24658
jgi	Crypa2 252069|e_gw1.3.3207.1	Isocitrate nad-dependent	235.608	33.51	1	13	13	80	1.12542	10.0343	388	41.5937	7.21045
jgi	Crypa2 101113|Crypa1.estExt_fgenesh1_kg.C_10767	AP-1 mu subunit	5.19063	4.24	1	2	2	2	1.12445	1.97363	448	50.6781	7.15186
jgi	Crypa2 295440|estExt_Genewise1Plus.C_81306	Putative patched sphingolipid transporter	5.31947	1.96	1	2	2	2	1.12359	18.2022	1278	140.909	5.32568
jgi	Crypa2 358584|estExt_fgenesh1_kg.C_100090	Putative ras-like protein rab7 protein	15.8057	19.32	1	4	4	6	1.12312	9.3269	207	23.1384	5.021
jgi	Crypa2 340018|fgenesh1_pm.5_#_243	Putative nucleolar atpase protein	2.33212	0.56	1	1	1	1	1.122		1065	119.049	7.23975
jgi	Crypa2 61405|Crypa1.fgenesh1_pm.C_scaffold_3000499	Putative abc transporter protein	2.74281	1.5	1	1	1	1	1.12187		665	73.3494	6.87354
jgi	Crypa2 223161|gw1.3.1132.1	Putative mitochondrial intermembrane space im.port	16.7947	4.42	1	2	2	6	1.12174	3.36293	226	24.6608	4.89404
jgi	Crypa2 345776|estExt_fgenesh1_pm.C_31110	Endoplasmic reticulum protein	41.01	11.81	1	3	3	14	1.12126	9.85865	288	31.9238	9.99365
jgi	Crypa2 355246|estExt_fgenesh1_kg.C_20427	Hydroxyacyl-thioester dehydratase type 2, mitochondrial	5.06826	5.82	1	1	1	2	1.11997	9.17142	189	20.9187	6.80029
jgi	Crypa2 82026|Crypa1.estExt_Genewise1.C_50569	Putative spermatogenesis-associated protein 2	5.07007	2.41	1	2	2	2	1.11889	5.64938	789	87.6251	5.51611
jgi	Crypa2 107492|Crypa1.estExt_fgenesh1_pg.C_50211	Putative pyruvate dehydrogenase e1 component	172.218	24.81	1	8	8	61	1.11854	7.76198	387	41.8016	7.32764
jgi	Crypa2 344757|estExt_fgenesh1_pm.C_20221	Beige/BEACH domain-containing protein	97.9673	1.96	1	6	6	36	1.11836	10.9811	2862	321.998	7.73779
jgi	Crypa2 325418|fgenesh1_pg.1_#_494	Alternative nadh-dehydrogenase	63.4021	15.21	1	8	8	24	1.11733	9.86704	572	63.9594	9.12939
jgi	Crypa2 43915|Crypa1.e_gw1.5.922.1	Putative mitochondrial chaperone bcs1 protein	2.4829	2.02	1	1	1	1	1.11687		446	48.7812	8.89502
jgi	Crypa2 65097|Crypa1.fgenesh1_pm.C_scaffold_10000025	Putative ubiquinone biosynthesis protein coq9.	6.21072	5.35	1	2	2	2	1.11682	17.3123	243	26.7346	7.18115
jgi	Crypa2 337263|fgenesh1_pm.2_#_409	Putative mitochondrial atpase protein	131.756	38.78	1	4	4	41	1.11532	6.19414	98	10.8747	9.56885
jgi	Crypa2 350516|estExt_fgenesh1_pg.C_30676	Amino-acid acetyltransferase, mitochondrial	2.9956	1.15	1	1	1	1	1.11511		694	76.3223	8.11865
jgi	Crypa2 41070|Crypa1.e_gw1.3.2240.1	Electron transfer flavoprotein beta-subunit	159.406	33.72	1	10	10	56	1.11405	8.5886	258	27.7098	8.76318
jgi	Crypa2 323641|fgenesh1_kg.7_#_223_#_3013_1_CCBH_CCBI_EXTA	DUF1640-domain-containing protein	21.5654	17.78	1	4	4	7	1.11321	9.67705	270	30.7621	10.0962
jgi	Crypa2 323271|fgenesh1_kg.6_#_302_#_2269_1_CCBH_CCBI_EXTA	Putative dihydrolipoamide succinyltransferase	113.01	11.42	1	6	6	40	1.11304	9.39899	429	47.0516	6.75635
jgi	Crypa2 357226|estExt_fgenesh1_kg.C_60346	Putative tsa family protein	60.8021	18.88	1	4	4	20	1.11219	8.41465	196	20.7056	8.14795
jgi	Crypa2 354304|estExt_fgenesh1_kg.C_10311	Putative 3-ketodihydrosphingosine reductase，tsc10	2.32936	2.01	1	1	1	1	1.11114		349	38.1295	8.23584
jgi	Crypa2 266429|e_gw1.8.561.1	Putative 54s ribosomal protein l6 protein	9.85835	14.52	1	3	3	4	1.10931	18.432	248	27.5529	9.89111
jgi	Crypa2 261672|e_gw1.6.1962.1	Aconitate hydratase	231.377	22.29	1	16	17	90	1.109	14.0639	785	85.2882	6.81494
jgi	Crypa2 40502|Crypa1.e_gw1.3.1028.1	GTP-binding protein SAS1	105.714	34.31	2	5	7	37	1.10761	11.539	204	22.5865	7.03467
jgi	Crypa2 345341|estExt_fgenesh1_pm.C_30423	Putative dihydroorotate dehydrogenase protein	197.282	19.47	1	9	9	69	1.10611	11.1202	488	52.2403	8.99756
jgi	Crypa2 354492|estExt_fgenesh1_kg.C_10505	Putative atp synthase delta mitochondrial	131.578	29.7	1	3	4	41	1.10553	6.62266	165	17.6693	5.32568
jgi	Crypa2 20589|Crypa1.gw1.9.908.1	39S ribosomal protein L33, mitochondrial	4.83387	13.46	1	1	1	2	1.10381	5.00023	52	6.21544	11.9126
jgi	Crypa2 356208|estExt_fgenesh1_kg.C_40384	Putative alanine-glyoxylate aminotransferase	8.19888	2.17	1	1	1	3	1.10205	7.18145	461	49.9469	8.1333
jgi	Crypa2 246570|e_gw1.1.1430.1	Dephospho-CoA kinase	10.9742	4.01	1	1	1	4	1.10183	9.54875	274	30.227	9.96436
jgi	Crypa2 296206|estExt_Genewise1Plus.C_90804	Peptide chain release factor 1	5.22327	1.84	1	1	1	2	1.10093	0.218206	434	48.2598	8.27979
jgi	Crypa2 97535|Crypa1.estExt_fgenesh1_pm.C_20639	Putative mitochondrial escape protein 2 protein	71.6519	18.48	1	12	12	25	1.10025	9.27706	763	84.862	8.76318
jgi	Crypa2 322340|fgenesh1_kg.4_#_479_#_CLS_284_contig_CL253Contig1	Cytochrome c oxidase, subunit VIb	49.3796	41.18	1	4	4	19	1.09996	9.49798	85	10.1608	7.79639
jgi	Crypa2 293686|estExt_Genewise1Plus.C_62228	Mitochondrial tricarboxylate transporter	37.436	17.97	1	5	5	12	1.09987	5.01283	306	33.1173	9.87646
jgi	Crypa2 276622|estExt_Genewise1.C_41313	Putative acetyl-coenzyme a synthetase protein	34.1878	9.9	1	6	6	12	1.0995	10.6208	667	73.9639	6.56592
jgi	Crypa2 330127|fgenesh1_pg.4_#_936	Putative succinyl-ligase beta-chain protein	341.487	34.17	1	15	15	113	1.09883	11.0874	436	47.0301	5.57959
jgi	Crypa2 272425|estExt_Genewise1.C_13781	Putative mitochondrial presequence protease protein	50.578	10.25	1	9	9	19	1.09851	10.9893	1015	112.97	5.77002
jgi	Crypa2 22057|Crypa1.gw1.1.1911.1	Mitochondrial mRNA processing protein PET127	5.38227	4.13	1	2	2	2	1.09841	12.9705	557	64.5338	5.50342
jgi	Crypa2 351299|estExt_fgenesh1_pg.C_40696	Ribonucleoside-diphosphate reductase	7.61455	1.73	1	2	2	3	1.09823	5.96297	925	103.816	6.69775
jgi	Crypa2 269272|e_gw1.10.700.1	D-3-phosphoglycerate dehydrogenase	194.715	26.44	1	12	12	70	1.0979	8.30357	469	51.0606	6.41748
jgi	Crypa2 358434|estExt_fgenesh1_kg.C_90273	Related to MRPL22 Mitochondrial ribosomal protein	2.45258	8.33	1	1	1	1	1.09732		144	17.1801	10.0522
jgi	Crypa2 290254|estExt_Genewise1Plus.C_41482	ATP synthase subunit beta	1671.39	46.33	1	20	20	556	1.0973	11.5046	518	55.5619	5.43994
jgi	Crypa2 222777|gw1.3.1084.1	Putative 50s ribosomal protein l4 protein	2.93176	5.29	1	1	1	1	1.09723		170	19.801	8.42627
jgi	Crypa2 357624|estExt_fgenesh1_kg.C_70314	Ubiquinol-cytochrome c reductase complex	50.6494	25.93	1	2	2	16	1.096	24.1277	108	12.0031	9.62744
jgi	Crypa2 320126|fgenesh1_kg.1_#_206_#_2779_1_CCBH_CCBI_EXTA	Mitochondrial oxaloacetate transport protein	5.15589	2.9	1	1	1	2	1.09569	7.39877	310	33.8744	9.59814
jgi	Crypa2 356336|estExt_fgenesh1_kg.C_40517	Inorganic phosphate transporter PHO88	10.6081	11.52	1	2	2	4	1.09493	7.79066	191	21.012	9.5249
jgi	Crypa2 347448|estExt_fgenesh1_pm.C_70174	Putative developmental regulator protein	2.52738	3.34	1	1	1	1	1.0908		299	32.2729	5.52881
jgi	Crypa2 296629|estExt_Genewise1Plus.C_91514	Putative cysteine desulfurase protein	22.8742	9.55	1	5	5	9	1.08902	18.406	513	56.3168	7.78174
jgi	Crypa2 322319|fgenesh1_kg.4_#_458_#_CEST_31_A_02	Oligosaccaryltransferase	12.8375	17.31	1	1	1	5	1.08818	11.4806	52	5.63201	8.49951
jgi	Crypa2 36484|Crypa1.e_gw1.2.2161.1	Putative actin interacting protein 3 protein	2.33637	1.37	1	1	1	1	1.08635		1024	111.674	5.5542
jgi	Crypa2 320338|fgenesh1_kg.1_#_418_#_1536_1_CCBH_CCBI_EXTA	Pyruvate dehydrogenase E1 component subunit a...	113.88	17.8	1	10	10	45	1.08595	6.96582	410	45.3688	8.08936
jgi	Crypa2 255171|e_gw1.4.2166.1		7.59325	12.87	1	2	2	3	1.08557	9.84277	171	19.3413	9.24658
jgi	Crypa2 345506|estExt_fgenesh1_pm.C_30689	Putative cytosolic phospholipase a2 zeta protein	6.09419	2.04	1	1	1	2	1.08546	4.34808	736	82.3092	5.42725
jgi	Crypa2 99673|Crypa1.estExt_fgenesh1_pm.C_80251	Putative arginase protein	6.28638	4.3	1	1	1	2	1.08533	1.85592	349	37.5289	5.92236
jgi	Crypa2 358525|estExt_fgenesh1_kg.C_100025	Putative cytochrome c oxidase polypeptide vi	274.204	55.19	2	15	15	100	1.08516	9.56362	154	17.727	6.58057
jgi	Crypa2 293880|estExt_Genewise1Plus.C_70363	Putative mitochondrial-processing peptidase	357.585	36.92	1	18	18	132	1.08348	15.2629	474	52.7988	6.16357
jgi	Crypa2 244867|e_gw1.1.4566.1	ATP-dependent Clp protease proteolytic subunit	2.53644	2.76	1	1	1	1	1.08199		254	27.532	7.44482
jgi	Crypa2 348368|estExt_fgenesh1_pm.C_90429	Serine hydroxymethyltransferase	72.7998	16.63	1	9	9	27	1.0819	10.8071	523	57.6194	8.92432
jgi	Crypa2 264135|e_gw1.7.661.1	Putative transmembrane emp24 domain-containing	2.44403	3.15	1	1	1	1	1.08186		222	25.2747	6.30322
jgi	Crypa2 355874|estExt_fgenesh1_kg.C_40030	Putative cytochrome c1 heme lyase protein	8.30507	5.36	1	2	2	3	1.08143	5.4907	336	36.2588	8.39697
jgi	Crypa2 296604|estExt_Genewise1Plus.C_91465	Enoyl CoA hydratase-like protein	2.65306	3.47	1	1	1	1	1.08125		288	31.2021	7.31299
jgi	Crypa2 245600|e_gw1.1.4775.1	Related to NADH2 dehydrogenase	22.873	24.31	1	3	3	8	1.08	10.7926	181	20.2091	7.97217
jgi	Crypa2 246579|e_gw1.1.1829.1	Mitochondrial import inner membrane translocation	12.818	20.75	1	2	2	4	1.0784	9.0473	106	11.5131	10.7407
jgi	Crypa2 291891|estExt_Genewise1Plus.C_51540	Putative histidine biosynthesis trifunctional	68.1114	16.26	1	11	11	22	1.07815	18.8838	867	93.7897	6.30322
jgi	Crypa2 324303|fgenesh1_kg.8_#_538_#_966_1_CCBH_CCBI_EXTA	NAD(P)-binding Rossmann-fold containing protein	2.59519	3.47	1	1	1	1	1.07787		317	34.8071	6.87354
jgi	Crypa2 283070|estExt_Genewise1.C_91620	Putative replication factor-a protein 1 protein	13.9149	4.62	1	3	3	5	1.07679	4.56618	606	67.5026	6.37939
jgi	Crypa2 355756|estExt_fgenesh1_kg.C_30507	Cytochrome b-c1 complex subunit Rieske,mitchondrail	85.9462	21.46	1	6	6	31	1.07659	8.33313	233	25.1797	8.32373
jgi	Crypa2 355260|estExt_fgenesh1_kg.C_20441	Putative glucosamine-fructose-6-phosphate aminotransfe	176.63	27.62	1	13	13	61	1.07609	24.1424	525	57.261	7.1958
jgi	Crypa2 355019|estExt_fgenesh1_kg.C_20191	Putative nipsnap family protein	47.8763	12.05	1	4	4	18	1.07601	5.19017	332	38.1766	9.34912
jgi	Crypa2 71638|Crypa1.fgenesh1_pg.C_scaffold_5000261	ATP synthase subunit D	445.989	57.8	1	13	13	138	1.07403	18.6394	173	19.3102	8.74854
jgi	Crypa2 262873|e_gw1.6.121.1	utative ap-1 complex subunit beta-1 protein	10.9137	3.33	1	2	2	4	1.07398	9.31112	750	81.7831	5.13525
jgi	Crypa2 340992|fgenesh1_pm.6_#_301	Linoleate diol synthase	2.60606	1.28	1	1	1	1	1.07335		1013	112.851	5.96045
jgi	Crypa2 237963|gw1.7.1782.1	Putative protoporphyrinogen oxidase protein	7.74599	4.44	1	2	2	3	1.073	3.23049	541	59.5259	6.69775
jgi	Crypa2 320020|fgenesh1_kg.1_#_100_#_1671_1_CCBH_CCBI_EXTA	Malate dehydrogenase	115.866	14.41	1	3	4	37	1.07106	6.52622	333	34.5967	6.62451
jgi	Crypa2 107552|Crypa1.estExt_fgenesh1_pg.C_50333	Complex I intermediate-associated protein 30	10.2094	4.06	1	1	1	4	1.06946	4.58913	271	30.5814	8.73389
jgi	Crypa2 40265|Crypa1.e_gw1.3.2444.1	V-type proton ATPase subunit F	7.9368	12.8	1	2	2	3	1.06889	1.07187	125	14.0353	5.8335
jgi	Crypa2 322579|fgenesh1_kg.5_#_126_#_0_0_EXTA1189.b1_CCBH_CCBI_EXTA	Putative thioredoxin-like protein	5.17506	4.46	1	1	1	2	1.06868	5.09608	202	22.2618	6.69775
jgi	Crypa2 295911|estExt_Genewise1Plus.C_90283	Putative mitochondrial outer membrane 72k protein	305.389	34.98	1	20	20	110	1.0679	10.7368	626	69.522	5.64307
jgi	Crypa2 354213|estExt_fgenesh1_kg.C_10218		2.74296	6.04	1	1	1	1	1.06735		182	20.0788	10.3745
jgi	Crypa2 287023|estExt_Genewise1Plus.C_21530	Indigoidine synthase A like protein	10.3546	3.98	1	3	3	4	1.06703	18.1746	778	83.2141	7.75244
jgi	Crypa2 69531|Crypa1.fgenesh1_pg.C_scaffold_3000597	Phosphorylase	23.5142	6.58	1	6	6	9	1.06681	22.2866	897	101.53	5.97314
jgi	Crypa2 292479|estExt_Genewise1Plus.C_52526	Putative bleomycin hydrolase protein	12.2912	4.32	1	2	2	4	1.0665	6.07866	509	56.1427	5.71924
jgi	Crypa2 281190|estExt_Genewise1.C_80142	Cytochrome c heme lyase	11.1388	10.37	1	3	3	4	1.0659	39.1594	328	36.5776	6.87354
jgi	Crypa2 349892|estExt_fgenesh1_pg.C_20416		38.3648	26.15	1	3	3	15	1.06556	7.91713	130	14.0871	9.5542
jgi	Crypa2 346224|estExt_fgenesh1_pm.C_40699	HIRA-interacting protein 5	5.09233	5.9	1	1	2	2	1.06369		288	31.2951	5.13525
jgi	Crypa2 249398|e_gw1.2.935.1	Putative mitochondrial ribosomal protein l44	12.2971	24.49	1	3	3	5	1.06314	2.00369	98	10.8559	9.65674
jgi	Crypa2 93516|Crypa1.estExt_Genewise1Plus.C_70453	Putative ANP1 protein	7.97772	7.18	1	3	3	3	1.0615	3.92293	404	46.2396	7.04932
jgi	Crypa2 296793|estExt_Genewise1Plus.C_100069	Putative ubiquitin-conjugating enzyme protein	2.88739	6.48	1	1	1	1	1.06131		324	34.5583	5.94775
jgi	Crypa2 357491|estExt_fgenesh1_kg.C_70170	Putative atp synthase h chain protein	208.531	34.62	1	4	4	70	1.06127	7.12913	130	14.2941	5.07178
jgi	Crypa2 344783|estExt_fgenesh1_pm.C_20259	2-methylcitrate dehydratase-like protein	7.67099	1.59	1	1	1	3	1.06057	2.092	567	61.9796	7.50342
jgi	Crypa2 355725|estExt_fgenesh1_kg.C_30475	Putative electron transfer flavoprotein subunit	93.3188	24.43	1	7	7	33	1.06025	11.4908	352	36.6093	6.56592
jgi	Crypa2 292790|estExt_Genewise1Plus.C_60436	Putative calcofluor white hypersensitive protein	2.46636	1.14	1	1	1	1	1.05999		968	108.236	7.34229
jgi	Crypa2 321241|fgenesh1_kg.2_#_430_#_742_1_CCBH_CCBI_EXTA	fumarylacetoacetate hydrolase domain	54.2724	26.96	1	6	6	21	1.0598	7.82259	230	25.2663	5.52881
jgi	Crypa2 356146|estExt_fgenesh1_kg.C_40320	Putative cytochrome c oxidase subunit v protein	41.9916	32.96	1	6	6	16	1.05979	23.7799	179	19.409	9.5542
jgi	Crypa2 108424|Crypa1.estExt_fgenesh1_pg.C_70673	Putative pentatricopeptide repeat domain-containing	3.37481	1.5	1	1	1	1	1.05952		1000	112.379	8.57275
jgi	Crypa2 64313|Crypa1.fgenesh1_pm.C_scaffold_8000100	Mitochondrial probable hexaprenyl pyrophosphate synthase	7.95325	2.04	1	1	1	3	1.0586	5.27613	442	47.9921	7.15186
jgi	Crypa2 33785|Crypa1.e_gw1.1.3807.1	Acyl-CoA dehydrogenase family member 11	25.4991	11.48	1	3	3	10	1.05812	8.2419	366	41.7862	9.45166
jgi	Crypa2 357376|estExt_fgenesh1_kg.C_70053	Putative oligosaccharyltransferase subunit ribophorin	23.3375	8.74	1	3	3	9	1.05551	9.00389	286	30.0921	9.49561
jgi	Crypa2 260031|e_gw1.5.181.1	Hsp70-like protein	4.98364	2.65	1	2	2	2	1.05538	9.21501	755	82.7562	8.47021
jgi	Crypa2 272612|estExt_Genewise1.C_14140	Putative mitochondrial dynamin gtpase protein	277.011	15.31	1	12	12	96	1.05478	7.55119	921	101.875	8.55811
jgi	Crypa2 248021|e_gw1.1.3764.1	Mitochondrial chaperone protein	73.9555	10.1	1	6	6	26	1.05418	12.0547	614	68.114	7.12256
jgi	Crypa2 260917|e_gw1.6.310.1	Asparaginyl-tRNA synthetase	3.43235	2.09	1	1	1	1	1.05355		527	58.4204	7.09326
jgi	Crypa2 243938|gw1.6.2656.1	Mitochondrial 37S ribosomal protein S17	14.7318	31.43	1	2	2	5	1.05309	17.9417	105	11.7815	10.4038
jgi	Crypa2 246750|e_gw1.1.1335.1	50s ribosomal protein l1	12.9728	6.62	1	2	2	5	1.05303	7.24151	302	32.7793	10.0669
jgi	Crypa2 70009|Crypa1.fgenesh1_pg.C_scaffold_3001075	Putative bifunctional dethiobiotin synthetase...	101.028	24.14	1	8	8	35	1.05168	13.0962	319	35.9675	8.63135
jgi	Crypa2 284045|estExt_Genewise1Plus.C_10490	Putative pyruvate dehydrogenase protein x	174.301	37.33	1	14	14	61	1.05151	8.57714	434	45.7969	5.98584
jgi	Crypa2 339574|fgenesh1_pm.4_#_806	Putative seryl-trna synthetase protein	9.43804	2.49	1	1	1	3	1.04891	17.036	482	53.387	6.81494
jgi	Crypa2 290184|estExt_Genewise1Plus.C_41312	Related to ribosomal protein L16, mitochondrial	2.57693	3.35	1	1	1	1	1.0479		239	26.2791	10.8726
jgi	Crypa2 356904|estExt_fgenesh1_kg.C_60010	Putative 37s ribosomal protein mrp4 protein	18.4548	5.01	1	2	2	7	1.04783	6.47555	419	46.0167	7.81104
jgi	Crypa2 245890|e_gw1.1.1299.1	60S ribosomal protein L4, mitochondrial	28.6579	16.77	1	5	5	11	1.04764	11.4057	334	37.3014	10.0815
jgi	Crypa2 88951|Crypa1.estExt_Genewise1Plus.C_21567	Putative dolichyl-phosphate-mannose-protein	62.3677	9.46	1	6	6	21	1.04695	18.0336	740	84.3723	7.26904
jgi	Crypa2 342663|fgenesh1_pm.8_#_601	Metallopeptidase family M24	9.94875	4.74	1	2	2	4	1.04614	10.0919	464	50.6669	6.7124
jgi	Crypa2 344168|estExt_fgenesh1_pm.C_10780	Putative sorting nexin mvp1 protein	38.0943	7.71	1	8	8	14	1.04354	22.7516	1076	118.448	9.26123
jgi	Crypa2 355586|estExt_fgenesh1_kg.C_30327	V-type proton ATPase subunit D	25.3051	14.79	1	3	3	9	1.04349	30.5494	257	28.7679	8.03076
jgi	Crypa2 355091|estExt_fgenesh1_kg.C_20264	Putative nuclear pore glycoprotein p62 protein	2.97787	6.99	1	1	1	1	1.04318		143	15.5068	9.26123
jgi	Crypa2 347537|estExt_fgenesh1_pm.C_70329	Beta subunit of citrate lyase	5.88109	6.27	1	2	2	2	1.0427	11.0795	351	37.6443	6.55127
jgi	Crypa2 344313|estExt_fgenesh1_pm.C_11029		36.7364	15.36	1	8	8	13	1.04226	21.0108	612	66.5826	6.21436
jgi	Crypa2 288687|estExt_Genewise1Plus.C_32120	Ferrochelatase	84.9202	16.47	1	6	6	33	1.04179	16.3235	419	46.3174	8.19189
jgi	Crypa2 247351|e_gw1.1.1484.1	Putative metalloprotease atp23 protein	2.56391	4.26	1	1	1	1	1.0415		258	30.1477	7.72314
jgi	Crypa2 95870|Crypa1.estExt_Genewise1Plus.C_130278	WD repeat domain-containing protein	12.6195	3.36	1	1	2	5	1.04128		715	78.6497	7.13721
jgi	Crypa2 275282|estExt_Genewise1.C_32359	Lon protease homolog, mitochondrial	288.118	25.79	1	27	27	94	1.04109	12.5216	1109	121.199	5.80811
jgi	Crypa2 287710|estExt_Genewise1Plus.C_30364	Thioredoxin	2.44915	1.31	1	1	1	1	1.04073		685	77.5084	6.39209
jgi	Crypa2 243352|gw1.6.2597.1	Putative 3-ketoacyl-thiolase protein	9.84249	22.05	1	2	2	3	1.03971	1.69416	127	14.2905	9.5835
jgi	Crypa2 42757|Crypa1.e_gw1.4.1001.1	Putative sensor protein gacs protein	35.3958	5.94	1	7	7	14	1.03945	11.2565	1314	144.178	5.89697
jgi	Crypa2 35678|Crypa1.e_gw1.1.200.1	Putative eukaryotic aspartyl protease protein	2.33135	1.19	1	1	1	1	1.03915		838	92.3808	4.81787
jgi	Crypa2 321045|fgenesh1_kg.2_#_234_#_CEST_37_B_06	Putative nadh-ubiquinone oxidoreductase kDa	47.5684	26.04	1	5	5	19	1.03849	9.83252	169	19.3976	8.11865
jgi	Crypa2 295967|estExt_Genewise1Plus.C_90395	ABC1 family protein C15C4.02	2.59582	1.18	1	1	1	1	1.03763		593	66.8813	8.14795
jgi	Crypa2 254990|e_gw1.3.2557.1	60S ribosomal protein L19	16.5395	14.74	1	2	2	6	1.03623	8.43648	156	16.49	10.2134
jgi	Crypa2 248933|e_gw1.1.2002.1	Probable RNA binding protein	22.7243	4.37	1	4	4	9	1.03593	14.1158	1167	125.204	7.59131
jgi	Crypa2 321783|fgenesh1_kg.3_#_522_#_1409_1_CCBH_CCBI_EXTA	Putative mitochondrial intermembrane space	10.7409	9.04	1	2	2	4	1.03592	9.11117	177	19.1008	6.96143
jgi	Crypa2 280943|estExt_Genewise1.C_71635	Phospholipase c	3.11565	2.3	1	1	1	1	1.03585		478	51.8531	6.65381
jgi	Crypa2 274686|estExt_Genewise1.C_31291	Putative dihydrolipoyllysine-residue acetyltransferase	250.998	15.8	2	8	8	92	1.03571	7.84049	462	49.0446	5.90967
jgi	Crypa2 247929|e_gw1.1.3732.1	Putative calcium-binding mitochondrial carrier	120.427	13.9	1	11	11	46	1.03549	7.30348	705	78.2387	9.20264
jgi	Crypa2 251328|e_gw1.2.532.1	Short-chain dehydrogenase	5.64263	11.69	1	2	2	3	1.03513	3.25086	248	26.62	7.26904
jgi	Crypa2 324343|fgenesh1_kg.9_#_25_#_837_1_CCBH_CCBI_EXTA	Peptide alpha-N-acetyltransferase Nat2	5.33082	3.16	1	1	1	2	1.0351	1.77486	253	28.6269	10.7261
jgi	Crypa2 345505|estExt_fgenesh1_pm.C_30688	60S ribosomal protein L3-like protein	15.0144	10.13	1	3	3	6	1.03335	17.9251	375	41.5253	8.88037
jgi	Crypa2 288474|estExt_Genewise1Plus.C_31754	Putative translation elongation factor g protein	38.8692	8.62	1	7	7	15	1.03151	6.78269	847	94.3404	7.00537
jgi	Crypa2 356095|estExt_fgenesh1_kg.C_40263	ATP synthase	733.939	41.33	1	11	11	268	1.02831	7.03989	225	23.6728	9.23193
jgi	Crypa2 337446|fgenesh1_pm.2_#_592	Aminomethyltransferase	39.5721	15.88	1	6	6	14	1.02799	5.63793	447	46.5699	8.49951
jgi	Crypa2 296049|estExt_Genewise1Plus.C_90531	Putative 3-oxoacyl-protein	17.6507	8.39	1	2	2	5	1.02681	8.32684	286	29.8492	7.32764
jgi	Crypa2 344144|estExt_fgenesh1_pm.C_10745	Putative folate-binding protein	15.8237	7.02	1	2	2	5	1.02406	5.50057	413	44.787	5.8208
jgi	Crypa2 329103|fgenesh1_pg.3_#_1341	RNA-binding protein with serine-rich domain 1	5.51714	4.96	1	2	2	2	1.02404	3.02355	423	47.7882	10.8726
jgi	Crypa2 342051|fgenesh1_pm.7_#_677	Homoaconitase	58.4275	10.99	1	5	6	19	1.02376	10.613	710	76.3152	5.70654
jgi	Crypa2 348176|estExt_fgenesh1_pm.C_90131	Mitochondrial outer membrane protein porin	1493.64	52.82	1	22	22	504	1.02287	12.7203	284	30.3256	9.15869
jgi	Crypa2 345124|estExt_fgenesh1_pm.C_30062		17.607	15.07	1	3	4	7	1.02247	11.7402	345	36.6084	9.78857
jgi	Crypa2 324310|fgenesh1_kg.8_#_545_#_416_1_CCBH_CCBI_EXTA	Putative 3-ketoacyl-thiolase a protein	2.39998	5.14	1	1	1	1	1.02158		253	26.1812	5.33838
jgi	Crypa2 217123|gw1.8.147.1	Putative gtp binding protein	2.36455	2.04	1	1	1	1	1.02143		686	74.3377	5.90967
jgi	Crypa2 356589|estExt_fgenesh1_kg.C_50196	Putative rab5-like protein ypt5 protein	58.6733	19.55	1	3	4	19	1.02102	8.45389	220	23.9832	8.54346
jgi	Crypa2 101064|Crypa1.estExt_fgenesh1_kg.C_10713	Putative emp24 gp25l p24 family gold protein	7.16884	3.33	1	1	1	3	1.02081	8.58721	210	23.3817	7.6499
jgi	Crypa2 348589|estExt_fgenesh1_pm.C_100179	Putative chalcone-flavanone isomerase protein	8.69009	7.33	1	3	3	3	1.01968	17.4654	409	45.1798	9.51025
jgi	Crypa2 71478|Crypa1.fgenesh1_pg.C_scaffold_5000101	Putative myb dna-binding domain protein	2.42246	1.16	1	1	1	1	1.01728		863	93.2478	5.84619
jgi	Crypa2 260751|e_gw1.5.2890.1	Putative transmembrane protein 32 protein	4.91614	5.37	1	1	1	2	1.0143	3.88248	149	16.1774	8.77783
jgi	Crypa2 263398|e_gw1.7.1257.1	C-3 sterol dehydrogenase/C-4-like protein	16.4488	8.36	1	3	3	5	1.01335	8.06011	371	40.9498	7.15186
jgi	Crypa2 348224|estExt_fgenesh1_pm.C_90194	Putative solute carrier family 25 member 42 protein	5.17359	7.67	1	2	2	2	1.01294	5.12884	352	38.4689	9.68604
jgi	Crypa2 355443|estExt_fgenesh1_kg.C_30184	Malate dehydrogenase	492.763	39.58	1	13	14	174	1.01246	7.6063	336	35.1866	8.49951
jgi	Crypa2 357183|estExt_fgenesh1_kg.C_60303	Putative lyr family protein	13.999	12.12	1	1	1	5	1.01209	5.74592	99	11.5271	9.81787
jgi	Crypa2 358239|estExt_fgenesh1_kg.C_90065		17.3026	4.89	1	1	1	6	1.01191	3.27364	225	23.8491	5.14795
jgi	Crypa2 346507|estExt_fgenesh1_pm.C_50201	Putative elongation factor g mitochondrial protein	111.052	5.16	1	5	5	41	1.0119	6.68756	1007	110.43	5.10986
jgi	Crypa2 94542|Crypa1.estExt_Genewise1Plus.C_81109	Putative amidohydrolase family protein	2.29821	2.63	1	1	1	1	1.01151		533	57.2052	6.39209
jgi	Crypa2 256986|e_gw1.4.2697.1	Ribosomal protein s5-like protein	37.0457	9.64	1	4	4	13	1.01087	4.61212	498	55.196	9.21729
jgi	Crypa2 256282|e_gw1.4.669.1	Probable dicarboxylate carrier protein	4.98818	3	1	1	1	2	1.00882	10.8652	300	32.9561	9.96436
jgi	Crypa2 265890|e_gw1.8.867.1	Putative abc1 family protein	2.87546	1.23	1	1	1	1	1.00878		650	73.5031	6.41748
jgi	Crypa2 320002|fgenesh1_kg.1_#_82_#_1059_1_CCBH_CCBI_EXTA	Ubiquinol-cytochrome C	16.5674	10.19	1	2	2	5	1.00717	0.472087	314	35.4711	9.27588
jgi	Crypa2 349766|estExt_fgenesh1_pg.C_20189	Putative duf1620 domain containing protein	46.8725	7.02	1	6	6	19	1.00519	9.07604	969	104.717	6.13818
jgi	Crypa2 354233|estExt_fgenesh1_kg.C_10238	P-loop containing nucleoside triphosphate	0	3.08	1	1	1	1	1.00248		390	43.5531	5.37646
jgi	Crypa2 276251|estExt_Genewise1.C_40667	Putative vacuolar protein sorting-associated	15.8542	1.33	1	4	4	6	1.0022	5.15179	3224	361.004	6.11279
jgi	Crypa2 344194|estExt_fgenesh1_pm.C_10820	Putative d-lactate dehydrogenase 2 protein	88.2631	6.44	1	3	3	30	1.0018	4.81329	528	58.3384	5.60498
jgi	Crypa2 276542|estExt_Genewise1.C_41190	Putative sphingosine-1-phosphate lyase protein	31.0164	6.71	1	5	5	12	1.0016	9.53564	566	62.4036	8.96826
jgi	Crypa2 276287|estExt_Genewise1.C_40733	Putative acetyl-hydrolase protein	74.4696	18.63	1	9	9	29	1.00144	13.9033	526	58.3665	6.68311
jgi	Crypa2 347195|estExt_fgenesh1_pm.C_60402		20.2038	4.49	1	5	5	7	1.0013	11.4309	1224	136.525	6.46826
jgi	Crypa2 238413|gw1.1.3965.1	Gamma-butyrobetaine dioxygenase	5.77365	4.39	1	2	2	2	1.00012	3.77955	387	43.9298	7.21045
jgi	Crypa2 63295|Crypa1.fgenesh1_pm.C_scaffold_6000160	Putative prohibitin-2 protein	191.928	36.73	1	11	11	66	1	13.5335	294	32.8764	9.39307
jgi	Crypa2 252340|e_gw1.3.1139.1	Putative duf775 domain-containing protein	12.1511	9.57	1	2	2	5	0.999614	19.1419	209	21.8104	7.25439
jgi	Crypa2 356068|estExt_fgenesh1_kg.C_40234	Probable suppressor protein of mitochondrial	67.5242	13.88	1	6	6	26	0.998103	20.7983	317	34.0327	9.89111
jgi	Crypa2 262993|e_gw1.6.2422.1	2og-fe oxygenase family	2.41288	4.51	1	1	1	1	0.997217		288	31.1302	6.84424
jgi	Crypa2 348158|estExt_fgenesh1_pm.C_90100	SCY1 protein kinase	5.28447	2.98	1	2	2	2	0.995831	27.4411	805	86.7421	7.00537
jgi	Crypa2 60940|Crypa1.fgenesh1_pm.C_scaffold_3000034	Putative alpha beta protein	2.33304	5.49	1	1	1	1	0.994223		455	50.936	8.95361
jgi	Crypa2 62358|Crypa1.fgenesh1_pm.C_scaffold_4000544	Kex2	2.37466	1.56	1	1	1	1	0.993719		831	90.4944	5.05908
jgi	Crypa2 272269|estExt_Genewise1.C_13527	Putative ribosomal protein 35 protein	19.3062	10.99	1	5	5	8	0.991981	6.7763	455	52.2304	10.0376
jgi	Crypa2 261262|e_gw1.6.351.1		2.80755	1.83	1	1	1	1	0.991959		438	49.7908	9.18799
jgi	Crypa2 263652|e_gw1.7.1319.1	Cytoskeleton-associated protein	2.65756	3.11	1	1	1	1	0.991773		322	36.9747	5.19873
jgi	Crypa2 354367|estExt_fgenesh1_kg.C_10378	Duf498 domain-containing protein (	2.81567	4.49	1	1	1	1	0.991597		245	27.0209	8.85107
jgi	Crypa2 223432|gw1.3.1165.1	GatB/YqeY domain-containing protein	56.9531	47.37	1	7	7	21	0.991225	6.97409	152	16.633	9.24658
jgi	Crypa2 247020|e_gw1.1.3826.1	Putative atp-dependent rna helicase mrh-4 protein	3.21551	1.76	1	1	1	1	0.989708		624	69.6307	9.99365
jgi	Crypa2 296350|estExt_Genewise1Plus.C_91040	Complex i intermediate-associated protein 84	2.69226	1.49	1	1	1	1	0.988129		808	92.2048	7.62061
jgi	Crypa2 358419|estExt_fgenesh1_kg.C_90258	Cytochrome c oxidase assembly protein	20.4429	21.84	1	2	2	8	0.987423	10.4431	87	9.88015	9.46631
jgi	Crypa2 48515|Crypa1.e_gw1.8.825.1	Nup37p	4.7122	3.11	1	1	2	2	0.986719		740	79.6201	5.36377
jgi	Crypa2 28784|Crypa1.gw1.1.3135.1	Putative ph domain-containing protein	2.47895	5.97	1	1	1	1	0.986207		134	14.8391	10.4038
jgi	Crypa2 218589|gw1.5.382.1	Putative mitochondrial distribution and morphology	44.1259	11.3	1	7	7	17	0.985703	4.23301	531	58.8279	8.1333
jgi	Crypa2 38994|Crypa1.e_gw1.3.2799.1		7.85728	3.07	1	1	1	3	0.985466	7.75161	228	24.1525	6.96143
jgi	Crypa2 356169|estExt_fgenesh1_kg.C_40344	Cytochrome c oxidase assembly protein cox11	4.96152	10.73	1	2	2	2	0.984627	10.6441	233	25.992	8.90967
jgi	Crypa2 277844|estExt_Genewise1.C_50676	ABC transporter	2.37631	1.44	1	1	1	1	0.984424		1040	113.996	5.46533
jgi	Crypa2 346186|estExt_fgenesh1_pm.C_40622	T-complex protein 1 subunit gamma	62.6091	18.4	1	11	11	22	0.98417	11.7887	538	58.6636	5.75732
jgi	Crypa2 345435|estExt_fgenesh1_pm.C_30572	Lon protease homolog 2, peroxisomal	5.06205	0.95	1	1	1	2	0.983102	5.49675	947	103.236	6.66846
jgi	Crypa2 356251|estExt_fgenesh1_kg.C_40427	Putative heat shock protein 30 protein	43.4971	6.42	1	2	2	17	0.982797	8.48595	296	32.5268	6.96143
jgi	Crypa2 331773|fgenesh1_pg.6_#_216	Putative conserved mitochondrial protein	14.8201	14.44	1	3	3	6	0.982638	13.5522	284	29.9878	7.50342
jgi	Crypa2 355499|estExt_fgenesh1_kg.C_30240		2.75212	3.33	1	1	1	1	0.982454		270	30.8992	9.83252
jgi	Crypa2 257845|e_gw1.4.1574.1	Putative kow domain-containing protein domain...	51.5423	19.27	2	7	7	19	0.98242	8.86288	410	46.4684	9.45166
jgi	Crypa2 255268|e_gw1.4.1913.1	Acetolactate synthase small subunit	94.0866	18.58	1	6	6	34	0.98144	11.2442	323	35.0102	6.23975
jgi	Crypa2 291204|estExt_Genewise1Plus.C_50210	Putative zinc alcohol protein	2.38406	3.23	1	1	1	1	0.981167		341	36.0102	9.34912
jgi	Crypa2 244812|e_gw1.1.3321.1	Thioredoxin-like protein	56.1591	22.29	1	3	3	21	0.980094	8.60646	175	18.839	8.00146
jgi	Crypa2 324771|fgenesh1_kg.10_#_96_#_2297_1_CCBH_CCBI_EXTA	Putative translation initiation factor 4e protein	12.7243	8.81	1	3	3	5	0.978788	12.8205	295	32.8364	5.85889
jgi	Crypa2 261299|e_gw1.6.1468.1	Short-chain dehydrogenase, putative	2.65319	6.48	1	1	1	1	0.978219		324	35.5998	9.33447
jgi	Crypa2 39961|Crypa1.e_gw1.3.1133.1	Thioredoxin	15.2139	19.66	1	2	2	6	0.977415	2.06799	117	13.0245	5.46533
jgi	Crypa2 245702|e_gw1.1.4845.1		5.12448	10.1	1	2	2	2	0.977297	15.2551	208	23.4206	9.93506
jgi	Crypa2 99933|Crypa1.estExt_fgenesh1_pm.C_90333	Putative electron transfer flavoprotein-ubiquinone	274.855	20.6	1	9	9	96	0.977242	9.95614	602	66.218	7.2251
jgi	Crypa2 103555|Crypa1.estExt_fgenesh1_kg.C_70252	Dual specificity protein kinase FUZ7	2.3275	1.67	1	1	1	1	0.970922		540	58.6407	8.89502
jgi	Crypa2 343335|fgenesh1_pm.10_#_47	Putative atp-dependent permease mdl2 protein	11.4363	4.5	1	3	3	4	0.969956	12.0961	800	86.9003	9.5249
jgi	Crypa2 285677|estExt_Genewise1Plus.C_13350	Putative rhomboid family membrane protein	2.32344	4.21	1	1	1	1	0.967818		214	24.2132	8.03076
jgi	Crypa2 346713|estExt_fgenesh1_pm.C_50549	Putative heat shock protein 78 protein	61.0125	14.01	1	10	10	24	0.967678	21.978	778	86.3036	6.49365
jgi	Crypa2 285586|estExt_Genewise1Plus.C_13209	Putative translation initiation factor eif4e3	2.71206	2.58	1	1	1	1	0.967152		349	37.6226	9.43701
jgi	Crypa2 20385|Crypa1.gw1.9.893.1	Putative nadh:ubiquinone oxidoreductase subunit	5.20482	15.56	1	1	1	2	0.967028	1.78345	90	9.77289	5.41455
jgi	Crypa2 218926|gw1.3.522.1	Putative mitochondrial inner membrane protein	18.364	9.09	1	3	3	7	0.966109	3.20029	341	37.4463	5.23682
jgi	Crypa2 356806|estExt_fgenesh1_kg.C_50423	Putative duf1687 domain containing protein	72.545	37.86	1	6	6	29	0.965736	6.30463	140	15.2337	6.53662
jgi	Crypa2 288810|estExt_Genewise1Plus.C_32352	Acyl-CoA desaturase	183.965	21.73	1	10	10	64	0.965723	10.7618	474	53.7375	9.21729
jgi	Crypa2 289256|estExt_Genewise1Plus.C_33069		12.8575	4.06	1	2	2	5	0.964463	13.4814	468	52.2656	8.89502
jgi	Crypa2 103312|Crypa1.estExt_fgenesh1_kg.C_60315	Vacuolar atp synthase 16 kDa proteolipid subunit	15.9389	11.11	1	1	1	6	0.964286	7.76746	162	16.3868	7.73779
jgi	Crypa2 297107|estExt_Genewise1Plus.C_100577	Putative succinyl-ligase subunit alpha protein	143.65	30.06	1	9	9	54	0.96417	7.85792	336	35.0332	8.89502
jgi	Crypa2 105431|Crypa1.estExt_fgenesh1_pg.C_11055	Serine/threonine-protein kinase PAK 2	8.44456	2.88	1	2	2	3	0.963681	3.80626	832	91.6625	8.95361
jgi	Crypa2 347715|estExt_fgenesh1_pm.C_70633	Putative prohibitin-1 protein	184.274	31.54	1	9	9	64	0.963511	11.9012	279	30.6923	9.08545
jgi	Crypa2 100198|Crypa1.estExt_fgenesh1_pm.C_130006	Putative mitochondrial import receptor subunit	176.725	34.84	1	9	9	55	0.960414	9.42031	353	38.0712	6.80029
jgi	Crypa2 328876|fgenesh1_pg.3_#_1114	Putative carnitine o-acetyltransferase protein	51.9111	13.09	1	7	7	19	0.960382	7.57232	611	68.5935	8.04541
jgi	Crypa2 358339|estExt_fgenesh1_kg.C_90173	Putative monothiol glutaredoxin-5 protein	66.7441	24.39	1	3	3	22	0.960116	8.04343	164	17.9433	6.15088
jgi	Crypa2 358203|estExt_fgenesh1_kg.C_90028	Putative 60s ribosomal protein l5 protein	2.58697	7.67	1	1	1	1	0.959324		300	34.6055	7.63525
jgi	Crypa2 75895|Crypa1.fgenesh1_pg.C_scaffold_15000027	Mannose-1-phosphate guanyltransferase	78.7716	26.92	1	8	8	28	0.959206	7.08845	364	39.6669	7.00537
jgi	Crypa2 281738|estExt_Genewise1.C_81102		9.02686	8.11	1	3	3	3	0.95871	10.8123	370	40.4149	5.45264
jgi	Crypa2 62927|Crypa1.fgenesh1_pm.C_scaffold_5000310	Putative mitochondrial inner membrane translocass	108.383	22.05	1	12	12	38	0.95828	12.6996	526	58.9862	8.77783
jgi	Crypa2 20426|Crypa1.gw1.8.745.1	Putative mitochondrial large ribosomal subunit	29.4874	33.73	1	3	3	11	0.958101	8.93338	83	9.50422	9.59814
jgi	Crypa2 255864|e_gw1.4.676.1	Ornithine carbamoyltransferase-like protein	22.6236	10.78	1	3	3	9	0.956506	21.5461	334	35.9063	6.75635
jgi	Crypa2 72075|Crypa1.fgenesh1_pg.C_scaffold_5000698		5.18416	3.1	1	1	1	2	0.955187	7.95318	290	31.3905	7.59131
jgi	Crypa2 86630|Crypa1.estExt_Genewise1Plus.C_10759	Putative duf2347 superfamily protein	2.819	1.54	1	1	1	1	0.954766		651	70.4075	5.42725
jgi	Crypa2 329169|fgenesh1_pg.3_#_1407	Putative ribosomal protein s21 protein	11.8732	18.75	1	3	3	5	0.952841	6.25813	192	21.6982	11.4585
jgi	Crypa2 258902|e_gw1.5.1559.1	Mitochondrial distribution and morphology protein	2.41404	1.77	1	1	1	1	0.951995		452	49.2588	7.29834
jgi	Crypa2 47982|Crypa1.e_gw1.7.1055.1	Putative dihydroceramide delta-desaturase protein	5.20556	5.49	1	2	2	2	0.951948	5.37195	346	39.2912	7.94287
jgi	Crypa2 248331|e_gw1.1.525.1	5-aminolevulinate synthase	108.174	19.47	1	12	12	41	0.951427	13.1774	642	69.9506	8.23584
jgi	Crypa2 346053|estExt_fgenesh1_pm.C_40428	Protein phosphatase 2C	75.1785	18.05	1	8	8	28	0.95093	5.35436	532	58.0964	5.96045
jgi	Crypa2 345763|estExt_fgenesh1_pm.C_31076	Putative dead box rna helicase protein	130.178	19.48	2	11	11	46	0.950205	12.8062	580	63.171	10.0669
jgi	Crypa2 270117|e_gw1.11.94.1	Putative mitochondrial carrier protein rim2 protein	20.1998	9.26	1	3	3	8	0.950052	33.127	378	41.4808	9.90576
jgi	Crypa2 322881|fgenesh1_kg.5_#_428_#_CLS_6096_singleton_cp155-062H04	CBP4-domain-containing protein	2.90921	14.08	1	1	1	1	0.949308		71	8.1122	9.0415
jgi	Crypa2 358673|estExt_fgenesh1_kg.C_110052	Voltage-gated potassium channel beta-2 subunit	38.4258	21.35	1	6	6	16	0.948775	9.33508	356	39.5583	6.7417
jgi	Crypa2 74647|Crypa1.fgenesh1_pg.C_scaffold_9000362	Putative mitochondrial import inner membrane translocation	30.7038	14.18	1	2	2	12	0.948726	7.42709	141	15.7061	9.80322
jgi	Crypa2 348159|estExt_fgenesh1_pm.C_90101	Putative aconitate hydratase protein	38.0774	10.47	1	6	7	18	0.947912	19.3299	783	84.9242	5.77002
jgi	Crypa2 271337|estExt_Genewise1.C_11873	Protein pbn1	24.2294	4.74	1	2	2	8	0.947819	9.13031	527	57.6035	6.21436
jgi	Crypa2 282709|estExt_Genewise1.C_91009	Putative choline-phosphate cytidylyltransferase	56.0325	12.01	1	4	4	20	0.9476	9.99335	408	44.1823	7.6499
jgi	Crypa2 352352|estExt_fgenesh1_pg.C_60385	Putative sulfide-quinone oxidoreductase protein	9.59204	4.79	1	2	2	4	0.946719	5.4739	459	50.0119	9.1001
jgi	Crypa2 346096|estExt_fgenesh1_pm.C_40484	Putative glycerol-3-phosphate dehydrogenase protein	21.4633	12.28	1	6	6	8	0.945918	13.5044	684	75.7711	7.91357
jgi	Crypa2 97211|Crypa1.estExt_fgenesh1_pm.C_20094	Hydroxymethylglutaryl-CoA lyase	7.71835	5	1	2	2	3	0.94376	4.99572	380	40.8108	5.07178
jgi	Crypa2 340583|fgenesh1_pm.5_#_808	Putative major facilitator superfamily transporter	2.92298	2.19	1	1	1	1	0.94314		457	48.4249	9.5542
jgi	Crypa2 22569|Crypa1.gw1.4.1179.1	Putative succinyl-ligase alpha-chain protein	60.898	11.8	1	7	7	21	0.941964	24.1296	678	73.6875	7.34229
jgi	Crypa2 47103|Crypa1.e_gw1.7.1207.1	Poly(A)+ RNA export protein	24.3265	9.07	1	3	3	9	0.941631	6.99275	364	40.0647	8.20654
jgi	Crypa2 273066|estExt_Genewise1.C_20822	Putative thioesterase family protein	9.49499	5.75	1	2	2	4	0.939204	8.14454	261	27.8139	9.74463
jgi	Crypa2 344428|estExt_fgenesh1_pm.C_11201		5.25663	6.47	1	2	2	3	0.938847	14.9884	139	15.0534	9.1001
jgi	Crypa2 293843|estExt_Genewise1Plus.C_70273	Cysteine synthase 2	24.2225	6.9	1	3	3	8	0.938562	6.10949	464	49.6405	6.88818
jgi	Crypa2 248932|e_gw1.1.1830.1	NADH:ubiquinone oxidoreductase	31.2445	20.95	1	3	3	12	0.938474	20.7786	105	11.5637	7.78174
jgi	Crypa2 66702|Crypa1.fgenesh1_pg.C_scaffold_1000799	Putative 50s ribosomal protein l13 protein	15.3533	4.35	1	1	1	5	0.938219	5.18229	184	20.833	10.2134
jgi	Crypa2 267954|e_gw1.9.1472.1	23S rRNA	2.49941	2.13	1	1	1	1	0.937947		610	67.9101	9.53955
jgi	Crypa2 357407|estExt_fgenesh1_kg.C_70086	Putative nadh-ubiquinone oxidoreductase 12 kD...	24.7296	16.67	1	2	2	9	0.935642	5.48282	102	11.8151	8.76318
jgi	Crypa2 106144|Crypa1.estExt_fgenesh1_pg.C_20851	Cytochrome c	112.047	41.67	1	6	6	42	0.933304	15.6364	108	11.9951	9.30518
jgi	Crypa2 287649|estExt_Genewise1Plus.C_30221	Putative msc1 protein	28.3021	8.66	1	5	5	11	0.932765	8.76834	543	59.8878	6.65381
jgi	Crypa2 287661|estExt_Genewise1Plus.C_30240	Caffeine-induced death protein 2	2.72936	6.7	1	1	1	1	0.931187		194	21.6167	7.2251
jgi	Crypa2 90563|Crypa1.estExt_Genewise1Plus.C_32419	Putative phosphatidylethanolamine n-methyltransferase	2.79496	1.35	1	1	1	1	0.930097		965	109.009	6.59521
jgi	Crypa2 93957|Crypa1.estExt_Genewise1Plus.C_71323	Putative ketol-acid reductoisomerase protein	324.211	40.99	1	17	17	115	0.929349	10.9406	405	45.0959	8.83643
jgi	Crypa2 105089|Crypa1.estExt_fgenesh1_pg.C_10394	Putative mitochondrial nuclease protein	32.4827	11.25	1	4	4	12	0.925354	4.97597	320	35.382	8.80713
jgi	Crypa2 357771|estExt_fgenesh1_kg.C_80138	Putative 60s ribosomal protein l8 protein	30.5197	14.94	1	5	5	13	0.923889	8.39667	261	29.1763	10.3013
jgi	Crypa2 219554|gw1.3.604.1	Putative mitochondrial import inner membrane	34.4939	9.79	1	5	5	13	0.919823	7.9241	429	48.9764	8.70459
jgi	Crypa2 248262|e_gw1.1.861.1	Arginine biosynthesis bifunctional protein Ar	16.6839	5.25	1	2	2	6	0.919045	12.711	457	47.9136	6.26514
jgi	Crypa2 259619|e_gw1.5.2951.1	Cytochrome oxidase assembly protein 3, mitochondrial	5.31739	13.16	1	1	1	2	0.918676	16.7514	76	8.29538	9.40771
jgi	Crypa2 296885|estExt_Genewise1Plus.C_100191	Putative 40s ribosomal protein s9 protein	8.3949	2.03	1	1	1	3	0.916254	1.47129	395	44.2469	10.4038
jgi	Crypa2 90897|Crypa1.estExt_Genewise1Plus.C_40334	Ubiquinone biosynthesis protein COQ4, mitochondrial	6.90861	3.99	1	1	1	2	0.915822	4.35217	301	34.2038	9.89111
jgi	Crypa2 320696|fgenesh1_kg.1_#_776_#_2973_1_CCBH_CCBI_EXTA	Mitochondrial ribosomal protein l7-like protein	15.0464	2.52	1	1	1	5	0.915008	2.12813	357	40.0866	9.49561
jgi	Crypa2 346344|estExt_fgenesh1_pm.C_40883	Mitochondrial ribosomal protein s19	2.41082	18.29	1	1	1	1	0.914945		82	9.34488	9.37842
jgi	Crypa2 322630|fgenesh1_kg.5_#_177_#_2557_1_CCBH_CCBI_EXTA	Putative nadh-cytochrome b5 reductase protein	222.902	36.47	1	15	16	78	0.911251	9.00783	340	37.3512	8.92432
jgi	Crypa2 231184|gw1.4.1800.1	Putative 50s ribosomal protein l3 protein	27.0262	16.76	1	4	4	10	0.910724	15.1754	364	39.9137	9.99365
jgi	Crypa2 257783|e_gw1.4.2263.1	Probable ribosomal protein L30	12.959	25.81	1	2	2	5	0.908412	1.07585	93	10.6337	11.1216
jgi	Crypa2 67185|Crypa1.fgenesh1_pg.C_scaffold_1001282	Putative glycolipid 2-alpha-	2.79243	2.54	1	1	1	1	0.908274		393	46.4305	6.58057
jgi	Crypa2 291360|estExt_Genewise1Plus.C_50556	Putative arsenate reductase protein	5.32707	4.77	1	2	2	2	0.908181	2.48544	398	41.731	5.94775
jgi	Crypa2 105976|Crypa1.estExt_fgenesh1_pg.C_20495	Citrate synthase	457.905	30	1	15	16	170	0.908164	11.4141	470	52.082	8.23584
jgi	Crypa2 336684|fgenesh1_pm.1_#_1374	Putative acyltransferase-like protein	12.8516	6.99	1	2	2	5	0.907833	1.85768	329	35.7711	9.93506
jgi	Crypa2 344131|estExt_fgenesh1_pm.C_10725	Putative 54s ribosomal protein l12 protein	66.4516	13.59	2	4	4	23	0.907283	5.55071	184	19.3922	8.73389
jgi	Crypa2 322146|fgenesh1_kg.4_#_285_#_3126_1_CCBH_CCBI_EXTA	GrpE protein	71.3966	15.73	1	4	4	24	0.906311	9.34461	248	27.9244	8.30908
jgi	Crypa2 51796|Crypa1.e_gw1.11.359.1	40S ribosomal protein S9	9.79029	22.63	1	4	4	4	0.902137	20.1584	190	21.783	10.3159
jgi	Crypa2 77119|Crypa1.estExt_Genewise1.C_11744	Triosephosphate isomerase	73.4663	22.89	1	5	5	24	0.901688	10.3681	249	27.0651	5.5415
jgi	Crypa2 355828|estExt_fgenesh1_kg.C_30580	Putative elongation factor 1-beta protein	47.8803	21.49	1	4	4	17	0.901583	7.16189	228	25.1125	4.55127
jgi	Crypa2 260232|e_gw1.5.1451.1	Putative mitochondrial import inner membrane	37.3176	9.75	1	5	5	13	0.900384	3.63015	564	63.0191	7.21045
jgi	Crypa2 292123|estExt_Genewise1Plus.C_51940	Prolyl-tRNA synthetase	19.8075	9.93	1	5	5	8	0.900351	25.3114	614	68.5699	7.57666
jgi	Crypa2 357297|estExt_fgenesh1_kg.C_60419	Acyl carrier protein	52.8813	6.85	1	1	1	18	0.899658	6.8565	146	15.533	6.31592
jgi	Crypa2 100195|Crypa1.estExt_fgenesh1_pm.C_130001	Putative atp-dependent bile acid permease protein	2.34708	0.54	1	1	1	1	0.898388		1671	184.768	7.89893
jgi	Crypa2 33113|Crypa1.e_gw1.1.591.1	Exocyst complex component Sec5	2.4444	1.63	1	1	1	1	0.897178		553	61.0719	5.19873
jgi	Crypa2 350641|estExt_fgenesh1_pg.C_30907	Putative kh domain-containing protein	3.4718	1.32	1	1	1	1	0.894024		984	109.647	6.7417
jgi	Crypa2 355236|estExt_fgenesh1_kg.C_20416	Putative nucleic acid-binding protein	73.9945	31.18	1	7	7	27	0.893905	9.83402	263	28.7766	9.29053
jgi	Crypa2 332816|fgenesh1_pg.7_#_348	6-phosphogluconate dehydrogenase	10.8763	2.01	1	1	1	4	0.893476	5.71677	448	48.1073	8.03076
jgi	Crypa2 98575|Crypa1.estExt_fgenesh1_pm.C_40716	Apoptosis-inducing factor like protein A	2.35735	2.52	1	1	1	1	0.893385		397	43.4856	8.1333
jgi	Crypa2 60687|Crypa1.fgenesh1_pm.C_scaffold_2000624	Related to ribosomal protein S15 (Mitochondrial	2.79256	5.52	1	1	1	1	0.893311		326	36.8484	10.1108
jgi	Crypa2 339415|fgenesh1_pm.4_#_647	Putative cytochrome oxidase assembly protein	11.1297	9.91	1	2	2	4	0.892299	1.15194	212	24.1242	9.37842
jgi	Crypa2 84573|Crypa1.estExt_Genewise1.C_90166	Putative hsp70-like protein	390.154	34.38	1	22	24	139	0.891711	10.8933	666	72.9973	4.90674
jgi	Crypa2 269530|e_gw1.10.487.1	Alpha/beta-Hydrolase	7.42936	6.33	1	2	2	3	0.891538	11.4093	300	33.4775	8.52881
jgi	Crypa2 38827|Crypa1.e_gw1.2.1573.1	Alpha-ketoacid dehydrogenase kinase	9.713	6.92	1	2	2	3	0.891273	28.3038	419	47.5307	7.57666
jgi	Crypa2 104004|Crypa1.estExt_fgenesh1_kg.C_90098	Putative peroxisomal biogenesis factor 11 protein	23.9554	7.63	1	2	2	9	0.890247	9.22897	236	26.1077	9.56885
jgi	Crypa2 59925|Crypa1.fgenesh1_pm.C_scaffold_1001162	Putative dihydroxy-acid dehydratase protein	65.1049	16.86	1	10	10	24	0.889874	10.0104	599	63.8608	6.58057
jgi	Crypa2 12357|Crypa1.gw1.7.113.1		2.32063	3.1	1	1	1	1	0.887977		548	60.5231	5.74463
jgi	Crypa2 357221|estExt_fgenesh1_kg.C_60341	Putative regulatory protein suaprga1 protein	177.653	20.27	1	6	6	60	0.887002	11.3171	291	31.9097	4.48779
jgi	Crypa2 350034|estExt_fgenesh1_pg.C_20676	Putative mitochondrial protein cyt-4 protein	0	1.33	1	1	1	1	0.884321		1051	118.673	7.32764
jgi	Crypa2 95466|Crypa1.estExt_Genewise1Plus.C_100418	Putative glycosyltransferase family 20 protein	29.889	5.78	1	5	5	13	0.883987	7.44306	900	100.075	6.1001
jgi	Crypa2 355044|estExt_fgenesh1_kg.C_20217	Iron-sulfur cluster biosynthesis protein isd1	12.5189	7.08	1	1	1	4	0.882916	1.78865	113	13.0919	10.0522
jgi	Crypa2 256054|e_gw1.4.76.1	Tyrosine-protein phosphatase 1	2.53286	1.46	1	1	1	1	0.882664		1098	118.57	8.98291
jgi	Crypa2 62666|Crypa1.fgenesh1_pm.C_scaffold_5000049		20.2864	9.84	1	5	5	7	0.880965	7.76001	559	61.3654	7.44482
jgi	Crypa2 250139|e_gw1.2.598.1	DnaJ domain-containing protein	2.42717	4.12	1	1	1	1	0.88053		291	32.1175	7.1665
jgi	Crypa2 260624|e_gw1.5.123.1	Condensin complex subunit 2	2.49582	1.14	1	1	1	1	0.880325		874	96.3172	4.85596
jgi	Crypa2 358559|estExt_fgenesh1_kg.C_100064	Microsomal glutathione S-transferase 3	2.36261	6	1	1	1	1	0.8799		150	16.0422	9.05615
jgi	Crypa2 271396|estExt_Genewise1.C_11974	Uricase	3.42293	3.72	1	1	1	1	0.879004		296	33.1916	6.46826
jgi	Crypa2 291411|estExt_Genewise1Plus.C_50670		14.3398	8.57	1	3	3	5	0.878459	15.4743	315	35.1634	10.1401
jgi	Crypa2 282024|estExt_Genewise1.C_81709	Putative mannose-1-phosphate guanyltransferase	7.28084	4.48	1	2	2	3	0.877915	8.71473	446	49.3483	6.87354
jgi	Crypa2 295125|estExt_Genewise1Plus.C_80701	Nad-dependent methanol dehydrogenase	10.7741	5.3	1	3	3	4	0.877727	11.4774	491	53.181	7.2251
jgi	Crypa2 295661|estExt_Genewise1Plus.C_81739	Fumarate reductase-like protein	95.6977	20.04	1	9	9	35	0.877274	8.03781	499	52.3388	6.75635
jgi	Crypa2 355196|estExt_fgenesh1_kg.C_20372	Similar to 60S acidic ribosomal protein P2	30.5059	32.43	1	3	3	11	0.877193	11.4308	111	11.3586	4.37354
jgi	Crypa2 355702|estExt_fgenesh1_kg.C_30450	Heat shock protein	194.909	76.92	1	10	10	72	0.876951	7.85703	104	11.1471	8.47021
jgi	Crypa2 34006|Crypa1.e_gw1.1.1021.1	Putative 54s ribosomal protein l17 protein	35.7959	9.3	1	3	3	13	0.875757	12.6357	355	40.6909	8.80713
jgi	Crypa2 356149|estExt_fgenesh1_kg.C_40324	Putative heat shock protein 60 protein	814.116	51.88	1	28	28	272	0.875241	9.16386	584	61.3543	5.73193
jgi	Crypa2 98829|Crypa1.estExt_fgenesh1_pm.C_50340	Putative c2 domain containing protein	2.52904	0.96	1	1	1	1	0.875098		1355	155.202	6.49365
jgi	Crypa2 90525|Crypa1.estExt_Genewise1Plus.C_32357	Putative fatty acid synthase beta subunit dehydratase	83.3936	5.28	1	11	11	30	0.872642	13.2874	2103	233.141	6.06201
jgi	Crypa2 336533|fgenesh1_pm.1_#_1223		16.1259	4.88	1	4	4	7	0.872502	7.58417	942	105.415	6.56592
jgi	Crypa2 273972|estExt_Genewise1.C_22439	40S ribosomal protein S13	10.2084	19.87	1	3	3	4	0.872078	21.0841	151	16.7993	10.3452
jgi	Crypa2 342145|fgenesh1_pm.8_#_83	3-keto steroid reductase-like protein	13.4481	6.24	1	3	3	5	0.870957	17.0583	465	50.6368	8.04541
jgi	Crypa2 276594|estExt_Genewise1.C_41270	Putative epidermal retinal dehydrogenase 2 protein	2.33093	1.93	1	1	1	1	0.870108		362	39.7159	7.1665
jgi	Crypa2 292243|estExt_Genewise1Plus.C_52148	Tetratricopeptide-like helical protein	1047.63	31.71	2	67	67	371	0.867444	11.1529	2050	228.721	8.11865
jgi	Crypa2 336580|fgenesh1_pm.1_#_1270	Putative cyclase dehydrase family protein	2.48538	3.92	1	1	1	1	0.867298		204	22.8497	6.80029
jgi	Crypa2 344669|estExt_fgenesh1_pm.C_20090	Putative acetylglutamate kinase protein	151.529	18.07	1	14	14	54	0.864451	11.5865	891	97.9083	7.37158
jgi	Crypa2 356518|estExt_fgenesh1_kg.C_50116	Putative endoplasmic reticulum transmembrane	76.4766	28.85	1	5	5	29	0.864084	6.23608	208	23.9459	9.40771
jgi	Crypa2 276530|estExt_Genewise1.C_41170	Protein GET1	2.31902	4.37	1	1	1	1	0.863701		229	25.8844	9.37842
jgi	Crypa2 70520|Crypa1.fgenesh1_pg.C_scaffold_4000261	Putative translation initiation factor rli1 protein	10.7133	6.05	1	3	3	4	0.86346	3.87331	529	59.6778	6.43018
jgi	Crypa2 278647|estExt_Genewise1.C_52121	Putative cysteinyl-trna synthetase protein	2.31705	0.88	1	1	1	1	0.861356		799	90.0689	6.21436
jgi	Crypa2 106079|Crypa1.estExt_fgenesh1_pg.C_20711	Aminotransferase class i and ii	47.7288	9.28	1	4	4	17	0.861313	9.34241	474	53.1157	6.26514
jgi	Crypa2 106186|Crypa1.estExt_fgenesh1_pg.C_20922	Putative mitochondrial carrier protein	97.7169	27.72	1	10	10	35	0.859266	36.2439	303	32.7686	10.0229
jgi	Crypa2 344243|estExt_fgenesh1_pm.C_10896	Putative glycyl-trna synthetase protein	11.3313	3.32	1	2	2	4	0.857312	4.01456	662	74.3337	6.37939
jgi	Crypa2 77821|Crypa1.estExt_Genewise1.C_13146	Putative glycine cleavage system h protein	14.8518	27.01	1	3	3	5	0.857041	5.1312	174	18.5673	4.67822
jgi	Crypa2 47159|Crypa1.e_gw1.7.621.1	Phenol hydroxylase	3.92727	6.37	1	1	1	1	0.856872		204	23.2162	9.99365
jgi	Crypa2 344685|estExt_fgenesh1_pm.C_20114	Putative molybdopterin biosynthesis protein moeB	67.3919	22.59	1	9	9	24	0.856101	4.21329	509	55.8353	7.32764
jgi	Crypa2 79843|Crypa1.estExt_Genewise1.C_31208	Putative ras small monomeric gtpase protein	7.04863	3.27	1	1	1	3	0.85523	11.6593	214	24.1818	4.98291
jgi	Crypa2 344197|estExt_fgenesh1_pm.C_10826	Cysteine synthase	28.2294	12.97	1	3	3	10	0.854514	18.1525	370	39.9395	8.06006
jgi	Crypa2 60432|Crypa1.fgenesh1_pm.C_scaffold_2000369	Probable FMP40 Found in Mitochondrial Proteom	3.08745	2.17	1	1	1	1	0.853204		644	72.7017	5.70654
jgi	Crypa2 358160|estExt_fgenesh1_kg.C_80532	Dihydrodipicolinate synthetase	2.86595	3.96	1	1	1	1	0.853094		328	35.2543	6.62451
jgi	Crypa2 357188|estExt_fgenesh1_kg.C_60308	Histone H2A	34.8949	27.82	2	3	3	15	0.852319	26.644	133	14.0617	10.5503
jgi	Crypa2 355750|estExt_fgenesh1_kg.C_30501	Synaptobrevin	2.43922	4.24	1	1	1	1	0.850987		236	25.7863	8.44092
jgi	Crypa2 63418|Crypa1.fgenesh1_pm.C_scaffold_6000283	Cytochrome P450, putative	4.64318	5.43	1	2	2	2	0.849397	2.87615	368	38.8945	7.04932
jgi	Crypa2 277322|estExt_Genewise1.C_42585	Putative intermembrane space aaa protease iap-1	51.867	8.31	1	6	6	18	0.848317	13.3994	662	71.5089	7.38623
jgi	Crypa2 321967|fgenesh1_kg.4_#_106_#_525_1_CCBH_CCBI_EXTA	Putative quinone oxidoreductase protein	14.6831	3.08	1	1	1	5	0.846398	8.1232	325	34.544	7.48877
jgi	Crypa2 295061|estExt_Genewise1Plus.C_80602	Branched-chain-amino-acid aminotransferase	91.9236	19.32	1	6	6	30	0.844989	6.16949	414	45.9113	7.91357
jgi	Crypa2 356198|estExt_fgenesh1_kg.C_40374	Putative 60s ribosomal protein l27 protein	50.1953	13.33	1	2	2	17	0.844736	6.55916	135	15.6626	10.5356
jgi	Crypa2 34828|Crypa1.e_gw1.1.2918.1	Cytochrome P450	5.59881	4.01	1	1	1	2	0.843201	6.75146	324	37.1106	5.75732
jgi	Crypa2 65007|Crypa1.fgenesh1_pm.C_scaffold_9000407	Modin	8.30353	3.07	1	2	2	3	0.843104	7.6139	684	77.3299	6.82959
jgi	Crypa2 17982|Crypa1.gw1.4.707.1	Putative nuclease s1 protein	10.3823	10.07	1	3	3	4	0.842787	16.8965	288	31.6719	5.71924
jgi	Crypa2 321835|fgenesh1_kg.3_#_574_#_2985_1_CCBH_CCBI_EXTA	Putative cue domain-containing protein	9.66066	10.95	1	2	2	4	0.842676	4.11359	201	22.1113	9.68604
jgi	Crypa2 288460|estExt_Genewise1Plus.C_31732	NADPH--cytochrome P450 reductase	182.229	20.52	1	14	14	66	0.842601	10.6727	692	77.1986	5.35107
jgi	Crypa2 296947|estExt_Genewise1Plus.C_100259	Putative gtp cyclohydrolase ii protein	6.14253	2.86	1	1	1	2	0.837544	9.66061	489	53.7554	6.91748
jgi	Crypa2 59615|Crypa1.fgenesh1_pm.C_scaffold_1000852	Igr protein domain-containing protein	9.09786	7.43	1	1	1	3	0.837191	5.05279	202	22.327	9.75928
jgi	Crypa2 288045|estExt_Genewise1Plus.C_30993	Putative acyl-dehydrogenase protein	10.5384	2.03	1	1	1	4	0.837158	5.80025	443	48.3319	8.06006
jgi	Crypa2 356515|estExt_fgenesh1_kg.C_50113	Putative 60s ribosomal protein l23 protein	17.8843	11.51	1	2	2	7	0.836802	4.91445	139	14.6289	10.3306
jgi	Crypa2 323704|fgenesh1_kg.7_#_286_#_822_1_CCBH_CCBI_EXTA	Putative gnat family protein	13.28	24.02	1	3	3	5	0.836736	37.9407	204	23.8748	7.73779
jgi	Crypa2 354926|estExt_fgenesh1_kg.C_20094	Ribosomal protein S35, mitochondrial	2.55139	2.29	1	1	1	1	0.836365		350	39.8084	9.78857
jgi	Crypa2 277368|estExt_Genewise1.C_42670	Calcium permease	3.8509	1.23	1	1	1	1	0.83433		1056	115.905	5.87158
jgi	Crypa2 357765|estExt_fgenesh1_kg.C_80132	Putative cytochrome b5 protein	32.7727	19.15	1	3	3	11	0.833985	4.86723	141	15.1174	4.61475
jgi	Crypa2 340944|fgenesh1_pm.6_#_253	NADP-dependent leukotriene B4 12-hydroxydehyd.	18.2272	1.95	1	1	1	7	0.833826	4.45961	359	38.6063	9.29053
jgi	Crypa2 358059|estExt_fgenesh1_kg.C_80428		5.17887	9.47	1	2	2	2	0.832335	22.2837	190	20.1713	10.0522
jgi	Crypa2 98239|Crypa1.estExt_fgenesh1_pm.C_40122	Putative chch domain protein	12.9549	15.53	1	3	3	5	0.832125	10.5451	161	16.4496	8.51416
jgi	Crypa2 355190|estExt_fgenesh1_kg.C_20366	Glutathione S-transferase-like protein	54.5153	18.64	1	4	4	18	0.830386	6.29382	220	23.9754	7.18115
jgi	Crypa2 297096|estExt_Genewise1Plus.C_100557	Putative methionine synthase protein	12.6182	5.24	1	2	2	5	0.828964	12.6399	382	42.5355	5.85889
jgi	Crypa2 43693|Crypa1.e_gw1.4.1056.1	Putative glycoside hydrolase family 31 protein	25.01	2.6	1	3	3	8	0.828706	9.39944	1040	111.533	4.69092
jgi	Crypa2 344736|estExt_fgenesh1_pm.C_20191	6-phosphofructokinase	125.384	16.96	1	12	12	45	0.828453	11.8947	784	85.6266	7.66455
jgi	Crypa2 285418|estExt_Genewise1Plus.C_12901	Putative amp-dependent synthetase ligase protein	32.7732	8.6	1	4	4	12	0.825734	9.69642	570	61.7647	6.55127
jgi	Crypa2 99052|Crypa1.estExt_fgenesh1_pm.C_60226	Protein disulfide-isomerase	68.9202	11.49	1	6	6	24	0.825347	8.23413	505	55.2827	4.80518
jgi	Crypa2 268107|e_gw1.9.1482.1	Aldehyde dehydrogenase	5.16745	2.61	1	1	1	2	0.825075	5.68926	536	59.5375	8.77783
jgi	Crypa2 71798|Crypa1.fgenesh1_pg.C_scaffold_5000421	Sulfate adenylyltransferase	15.2093	9.3	1	4	4	6	0.823585	14.4555	527	58.6902	9.01221
jgi	Crypa2 355704|estExt_fgenesh1_kg.C_30452	Putative mitochondrial import receptor subunit	178.657	24.56	1	6	6	55	0.823281	7.97287	171	18.8596	5.65576
jgi	Crypa2 345253|estExt_fgenesh1_pm.C_30281	UDP-glucose 4-epimerase	4.74483	2.43	1	1	1	2	0.823218	7.35159	371	40.7848	6.12549
jgi	Crypa2 273366|estExt_Genewise1.C_21320	Putative oxysterol-binding protein	7.89856	3.44	1	3	3	3	0.821387	11.3794	1191	132.094	5.87158
jgi	Crypa2 295449|estExt_Genewise1Plus.C_81325	Putative ubiquinone biosynthesis methyltransferase	41.3686	19.5	1	5	5	14	0.820913	9.12095	318	34.4204	6.69775
jgi	Crypa2 337917|fgenesh1_pm.3_#_313	Ring finger domain-containing protein	2.91762	2.45	1	1	1	1	0.819971		572	62.3579	5.24951
jgi	Crypa2 283623|estExt_Genewise1.C_110100		6.24242	5.33	1	2	2	2	0.818146	0.192951	394	43.3759	8.82178
jgi	Crypa2 253754|e_gw1.3.1236.1	Transmembrane domain-containing protein	17.776	15.38	1	2	2	6	0.817825	5.39553	169	18.5177	8.74854
jgi	Crypa2 32778|Crypa1.e_gw1.1.3471.1	Mitochondrial import inner membrane translocation	16.4116	32.14	1	2	2	6	0.81756	5.19015	84	9.55457	8.17725
jgi	Crypa2 356605|estExt_fgenesh1_kg.C_50214	Putative mitochondrial import inner membrane	36.4117	48.45	1	4	4	13	0.816677	5.14672	97	10.7861	7.78174
jgi	Crypa2 283939|estExt_Genewise1Plus.C_10283	Putative nadp-dependent leukotriene b4 12-hydroxydehyd	6.11096	3.91	1	1	1	2	0.81314	10.778	358	37.8164	6.34131
jgi	Crypa2 251765|e_gw1.3.909.1	Very-long-chain 3-oxoacyl-CoA reductase	9.25176	8.54	1	2	2	3	0.812001	0.601431	328	35.9681	9.5835
jgi	Crypa2 41265|Crypa1.e_gw1.3.2121.1	Putative atp-dependent rna helicase mss116 protein	3.50348	5.86	1	1	1	1	0.809599		290	30.1595	8.74854
jgi	Crypa2 345886|estExt_fgenesh1_pm.C_40169	Putative steroid alpha reductase family protein	2.32367	2.85	1	1	1	1	0.809431		316	35.658	9.68604
jgi	Crypa2 267259|e_gw1.9.626.1	50S ribosomal protein L17	5.03829	9	1	1	2	2	0.80793		200	23.0412	10.1694
jgi	Crypa2 323524|fgenesh1_kg.7_#_106_#_737_1_CCBH_CCBI_EXTA	Putative-like mg2+ transporter protein	2.64985	3.08	1	1	1	1	0.807799		325	37.2931	6.39209
jgi	Crypa2 42675|Crypa1.e_gw1.4.443.1	3-deoxy-7-phosphoheptulonate synthase	2.6155	3.08	1	1	1	1	0.806468		487	53.3771	6.18896
jgi	Crypa2 349278|estExt_fgenesh1_pg.C_11042	mRNA processing protein	43.8141	13.81	1	7	7	16	0.806128	21.8755	507	57.7403	6.94678
jgi	Crypa2 321644|fgenesh1_kg.3_#_383_#_2708_1_CCBH_CCBI_EXTA	Putative 2-nitropropane dioxygenase protein	25.9917	14.32	1	5	5	10	0.803833	11.0472	377	40.0329	6.85889
jgi	Crypa2 267226|e_gw1.9.425.1	Putative mitochondrial ribosomal small subunit	12.6111	7.24	1	2	2	5	0.80383	2.24211	304	35.2569	5.68115
jgi	Crypa2 284827|estExt_Genewise1Plus.C_11861	Putative nadh-cytochrome b5 reductase 1 protein	57.5998	22.83	1	7	7	23	0.803384	37.6273	311	34.1074	9.45166
jgi	Crypa2 329053|fgenesh1_pg.3_#_1291	Putative hsp70-like protein	722.092	48.96	1	33	34	250	0.803333	10.2053	670	72.3687	6.1001
jgi	Crypa2 354565|estExt_fgenesh1_kg.C_10587	Elongation factor Tu	222.95	29.93	2	14	14	83	0.802782	12.6768	441	48.753	7.00537
jgi	Crypa2 90296|Crypa1.estExt_Genewise1Plus.C_31932	Putative chitin synthase protein	17.5422	2.33	1	4	4	6	0.802753	8.06872	1800	199.327	5.36377
jgi	Crypa2 290309|estExt_Genewise1Plus.C_41582	Aspartate aminotransferase	512.2	41.87	1	19	19	174	0.80247	13.5355	418	45.5303	8.86572
jgi	Crypa2 265633|e_gw1.8.1426.1	Protein fmp52-2, mitochondrial	33.0972	24.24	1	5	5	12	0.802399	9.48168	231	24.8599	8.67529
jgi	Crypa2 65787|Crypa1.fgenesh1_pm.C_scaffold_16000060	Putative 1-acyl-sn-glycerol-3-phosphate acyltransferase 2 protein	3.37974	3.53	1	1	1	1	0.800439		425	48.8467	8.63135
jgi	Crypa2 331581|fgenesh1_pg.6_#_24	Putative mitochondrial ribosomal protein subunit	10.4932	3.16	1	2	2	4	0.800151	5.82154	665	72.0638	5.98584
jgi	Crypa2 355740|estExt_fgenesh1_kg.C_30491	Putative c-4 sterol methyl oxidase protein (	8.66171	6.03	1	2	2	3	0.799678	4.62844	315	36.5654	7.25439
jgi	Crypa2 345131|estExt_fgenesh1_pm.C_30070	Adenosylhomocysteinase	18.8565	6.9	1	3	3	7	0.797498	15.0209	449	49.054	6.1001
jgi	Crypa2 330759|fgenesh1_pg.5_#_345	Putative aspartic-type endopeptidase protein	7.60915	5.11	1	2	2	3	0.796076	13.4859	646	68.1059	4.22119
jgi	Crypa2 63323|Crypa1.fgenesh1_pm.C_scaffold_6000188	Putative carbamoyl-phosphate synthase arginine-specific large chain protein	136.746	17.24	1	16	17	49	0.795181	6.94118	1166	128.624	6.23975
jgi	Crypa2 218872|gw1.3.516.1	Mitochondrial chaperone	65.8278	9.96	1	5	5	23	0.793111	8.12519	462	47.5763	8.6167
jgi	Crypa2 345650|estExt_fgenesh1_pm.C_30917	Putative mitochondria fission 1 protein	20.9553	33.77	1	5	5	7	0.792893	5.53744	154	17.21	8.646
jgi	Crypa2 344998|estExt_fgenesh1_pm.C_20587	Putative aconitate hydratase protein	2.69193	6.12	1	1	1	1	0.792594		196	21.8929	10.8579
jgi	Crypa2 320384|fgenesh1_kg.1_#_464_#_667_1_CCBH_CCBI_EXTA	Putative smr domain-containing protein	11.161	18.9	1	3	3	4	0.79238	6.77193	254	27.9016	6.59521
jgi	Crypa2 355448|estExt_fgenesh1_kg.C_30189	Putative gtp-binding protein rho2 protein	10.4919	13.93	1	3	3	4	0.79194	7.10228	201	22.1523	5.47803
jgi	Crypa2 356821|estExt_fgenesh1_kg.C_50439	Putative 40s ribosomal protein s4 protein	52.2333	25.19	1	6	6	20	0.789785	17.8934	262	29.4419	10.3159
jgi	Crypa2 35012|Crypa1.e_gw1.1.1605.1	Putative mitochondrial import inner membrane translocase subunit tim8 protein	28.8142	20.65	1	2	2	10	0.786027	8.96474	92	10.344	6.52197
jgi	Crypa2 354540|estExt_fgenesh1_kg.C_10562	Putative 60s ribosomal protein l4-a protein	108.125	25.88	1	9	9	36	0.785087	8.95824	371	39.8786	10.5063
jgi	Crypa2 355959|estExt_fgenesh1_kg.C_40123	Related to E.coli D-mannonate oxidoreductase	24.9716	8.38	1	4	4	9	0.784912	8.93083	525	58.6714	6.32861
jgi	Crypa2 337476|fgenesh1_pm.2_#_622	Putative dihydrodipicolinate synthetase protein	17.2362	6.05	1	2	2	6	0.784649	3.57141	314	33.13	6.75635
jgi	Crypa2 358176|estExt_fgenesh1_kg.C_80549	Putative oxidoreductase yulF	4.73492	2.51	1	1	1	2	0.784009	3.42473	359	39.5161	6.20166
jgi	Crypa2 252278|e_gw1.3.1890.1	Probable multifunctional folic acid synthesis protein	4.81667	2.99	1	1	1	2	0.783616	8.42101	469	51.1796	6.90283
jgi	Crypa2 265951|e_gw1.8.1753.1	Putative fad binding domain-containing protein	4.91568	3.71	2	2	2	2	0.781694	7.05273	512	57.8303	8.36768
jgi	Crypa2 358147|estExt_fgenesh1_kg.C_80519	Proteasome subunit alpha type	2.38928	3.98	1	1	1	1	0.781512		251	27.948	5.71924
jgi	Crypa2 337221|fgenesh1_pm.2_#_367	Phospho-2-dehydro-3-deoxyheptonate aldolase	5.73854	2.27	1	1	1	2	0.779611	1.05486	397	43.1863	6.46826
jgi	Crypa2 352597|estExt_fgenesh1_pg.C_70014	Putative thiosulfate sulfurtransferase protein	109.542	14.64	1	6	6	37	0.778075	12.1118	362	39.9173	7.53271
jgi	Crypa2 291290|estExt_Genewise1Plus.C_50410	Dehydrogenase-like protein	21.2092	12.64	1	3	3	7	0.777729	5.9345	356	37.5853	6.88818
jgi	Crypa2 344550|estExt_fgenesh1_pm.C_11411	Mitochondrial FAD carrier protein FLX1	10.5262	2.45	1	1	1	4	0.777098	7.44483	368	40.31	9.78857
jgi	Crypa2 350271|estExt_fgenesh1_pg.C_30162		2.85721	4.43	1	2	2	2	0.775374	29.9113	316	33.6022	8.23584
jgi	Crypa2 89282|Crypa1.estExt_Genewise1Plus.C_22183	Peptidyl-tRNA hydrolase PTH2	15.9172	6.45	1	2	2	6	0.773005	12.8067	248	26.5697	5.97314
jgi	Crypa2 68536|Crypa1.fgenesh1_pg.C_scaffold_2000811	AhpC/TSA family protein	44.8644	24.38	1	4	4	16	0.771164	5.49919	201	22.3054	5.43994
jgi	Crypa2 104348|Crypa1.estExt_fgenesh1_kg.C_90466	Extracellular serine-rich protein, putative	2.46576	1.75	1	1	1	1	0.768921		687	74.7403	4.84326
jgi	Crypa2 261990|e_gw1.6.2260.1	YagE family protein	13.5165	6.26	1	2	2	5	0.768344	8.42422	447	49.4661	7.60596
jgi	Crypa2 354181|estExt_fgenesh1_kg.C_10185	Putative mitochondrial import inner membrane translocase subunit tim23 protein	4.79508	4.27	1	1	1	2	0.767726	29.7441	234	24.5664	7.98682
jgi	Crypa2 354586|estExt_fgenesh1_kg.C_10609	Isoflavone reductase family protein	2.59583	3.45	1	1	1	1	0.767649		319	34.8602	5.47803
jgi	Crypa2 345317|estExt_fgenesh1_pm.C_30387	Serum paraoxonase/arylesterase 1	5.44131	5.97	1	2	2	2	0.767546	3.06283	402	43.3572	5.65576
jgi	Crypa2 344720|estExt_fgenesh1_pm.C_20165	Putative methylcrotonoyl-carboxylase subunit alpha protein	2.70659	1.6	1	1	1	1	0.764074		751	81.5948	6.21436
jgi	Crypa2 356109|estExt_fgenesh1_kg.C_40278	60S ribosomal protein L3	18.9016	11	1	6	6	7	0.760111	17.5872	391	44.4647	10.1255
jgi	Crypa2 259016|e_gw1.5.2694.1	Putative fructose-bisphosphate aldolase protein	10.0181	13.07	1	3	3	4	0.760002	13.4921	283	31.2476	9.83252
jgi	Crypa2 59453|Crypa1.fgenesh1_pm.C_scaffold_1000690		5.01523	1.3	1	1	1	2	0.758658	12.1456	1078	120.342	4.89404
jgi	Crypa2 354382|estExt_fgenesh1_kg.C_10393	60S ribosomal protein L32-like protein	2.49196	6.11	1	1	1	1	0.758227		131	15.0532	11.356
jgi	Crypa2 270094|e_gw1.11.499.1	Putative alcohol dehydrogenase i protein	41.4287	18.39	1	5	5	15	0.757579	8.29919	386	41.3472	7.13721
jgi	Crypa2 353172|estExt_fgenesh1_pg.C_80326		11.9809	2.96	1	1	1	4	0.755869	3.22722	372	40.6579	8.99756
jgi	Crypa2 255275|e_gw1.4.3333.1	Putative mitochondrial phosphate carrier protein	42.9012	34.94	1	3	3	15	0.755557	9.84285	83	9.48304	9.24658
jgi	Crypa2 358571|estExt_fgenesh1_kg.C_100076	Peptidyl-prolyl cis-trans isomerase	15.4953	13.37	1	2	2	6	0.755167	10.1259	172	18.8659	7.62061
jgi	Crypa2 85553|Crypa1.estExt_Genewise1.C_110359	Putative 60s ribosomal protein l21 protein	32.8133	26.88	1	5	5	12	0.755018	14.2023	160	18.1079	10.5356
jgi	Crypa2 47332|Crypa1.e_gw1.7.593.1		3.2419	6.93	1	1	1	1	0.754453		202	21.4138	5.87158
jgi	Crypa2 321945|fgenesh1_kg.4_#_84_#_2882_1_CCBH_CCBI_EXTA	Putative peptidyl-trna hydrolase protein	29.0934	16.25	1	4	4	11	0.754452	8.22742	277	30.3922	7.00537
jgi	Crypa2 331976|fgenesh1_pg.6_#_419	Putative prenylcysteine oxidase protein	7.01061	3.18	1	2	2	3	0.753852	22.5732	566	60.6846	4.76709
jgi	Crypa2 345636|estExt_fgenesh1_pm.C_30895	Putative kinesin heavy chain protein	82.6186	13.17	1	11	11	28	0.752665	19.1061	919	102.33	5.63037
jgi	Crypa2 251612|e_gw1.3.2441.1	Putative 5-formyltetrahydrofolate cyclo-ligase protein	5.04587	7	1	2	2	2	0.752374	68.2946	243	27.2562	6.87354
jgi	Crypa2 224773|gw1.2.923.1	Ribosomal protein S16, mitochondrial	2.36936	15.56	1	1	1	1	0.752282		90	10.2245	10.0669
jgi	Crypa2 320658|fgenesh1_kg.1_#_738_#_2794_1_CCBH_CCBI_EXTA	Putative 50s ribosomal protein l27 protein	7.31159	1.96	1	1	1	3	0.751966	6.06237	408	45.2785	10.5063
jgi	Crypa2 349149|estExt_fgenesh1_pg.C_10830	Putative mboat family protein	22.8799	3.99	1	2	2	8	0.751825	4.91438	552	62.0081	9.42236
jgi	Crypa2 289860|estExt_Genewise1Plus.C_40795	Citrate synthase	8.21271	5.4	1	2	2	3	0.751393	0.768146	500	56.0565	8.52881
jgi	Crypa2 325965|fgenesh1_pg.1_#_1041	NAD dependent epimerase/dehydratase family protein	108.384	26.62	1	7	7	38	0.750579	8.54582	308	33.0289	8.89502
jgi	Crypa2 322828|fgenesh1_kg.5_#_375_#_CLS_66_contig_CL42Contig1	30S ribosomal protein S30e	2.73597	16.13	1	1	1	1	0.745671		62	7.00097	11.7661
jgi	Crypa2 358263|estExt_fgenesh1_kg.C_90092	Putative 60s ribosomal protein l30 protein	27.8713	17.43	1	3	3	11	0.742132	7.64154	109	11.6402	9.74463
jgi	Crypa2 355790|estExt_fgenesh1_kg.C_30541	Ribosomal S17	8.46151	12.84	1	2	2	3	0.741795	6.73544	148	17.1121	9.83252
jgi	Crypa2 354515|estExt_fgenesh1_kg.C_10537	Putative 60s ribosomal protein l17 protein	72.1788	15.59	1	3	3	25	0.741644	13.0288	186	20.9243	10.7554
jgi	Crypa2 324727|fgenesh1_kg.10_#_52_#_CEST_54_G_11	Putative nucleosome assembly protein	16.906	27.01	1	5	5	6	0.739228	7.30821	174	19.1827	4.85596
jgi	Crypa2 324225|fgenesh1_kg.8_#_460_#_119_1_CCBH_CCBI_EXTA	Putative 3-ketoacyl-thiolase protein	31.3287	13.91	1	5	5	12	0.738797	16.0191	417	43.6024	6.41748
jgi	Crypa2 322345|fgenesh1_kg.4_#_484_#_1342_1_CCBH_CCBI_EXTA	SNARE SEC31	2.43114	6.21	1	1	1	1	0.733761		145	15.7391	9.37842
jgi	Crypa2 98778|Crypa1.estExt_fgenesh1_pm.C_50252	Putative atp12 chaperone protein	3.11571	3.02	1	1	1	1	0.729932		364	40.086	6.37939
jgi	Crypa2 230538|gw1.3.2044.1	COP9 signalosome complex subunit 6	4.71011	11.26	1	3	3	3	0.728422	16.0167	364	40.2736	5.05908
jgi	Crypa2 45776|Crypa1.e_gw1.6.628.1	Endoplasmic reticulum protein	2.70683	4.78	1	1	1	1	0.728219		251	26.3382	9.68604
jgi	Crypa2 356307|estExt_fgenesh1_kg.C_40487	Putative 60s ribosomal protein l26 protein	17.3569	24.82	1	4	4	7	0.726124	4.85413	137	15.5007	10.5796
jgi	Crypa2 320300|fgenesh1_kg.1_#_380_#_CEST_32_A_05	Ribosomal protein L34e	5.54627	15.52	1	2	2	2	0.722041	5.62624	116	13.1862	10.77
jgi	Crypa2 37664|Crypa1.e_gw1.2.1075.1	Putative heat shock protein 70-like protein	38.9154	6.73	1	5	5	14	0.721963	29.6396	1010	110.602	5.37646
jgi	Crypa2 283033|estExt_Genewise1.C_91562	Rhamnolipids biosynthesis 3-oxoacyl-[acyl-carrier-protein] reductase	40.6886	20.07	1	6	6	15	0.718124	20.3075	274	28.3138	8.1626
jgi	Crypa2 347958|estExt_fgenesh1_pm.C_80352	60S ribosomal protein L36	34.174	20.75	1	2	2	14	0.717239	9.98974	106	11.8977	11.8101
jgi	Crypa2 68691|Crypa1.fgenesh1_pg.C_scaffold_2000966	50S ribosomal protein mrp49	10.6837	3.21	1	1	1	4	0.71255	8.47637	249	26.8897	9.20264
jgi	Crypa2 345211|estExt_fgenesh1_pm.C_30207	Putative phosphomevalonate kinase protein	5.71916	4.85	1	2	2	2	0.712443	4.07544	454	48.117	6.46826
jgi	Crypa2 288997|estExt_Genewise1Plus.C_32652	Mitochondrial division protein 1	3.65404	1.74	1	1	1	1	0.71182		631	69.6796	5.42725
jgi	Crypa2 320486|fgenesh1_kg.1_#_566_#_1382_1_CCBH_CCBI_EXTA	40S ribosomal protein S28	24.1061	23.88	1	2	2	8	0.710794	8.85132	67	7.60412	10.3599
jgi	Crypa2 354357|estExt_fgenesh1_kg.C_10368	Putative 40s ribosomal protein s16 protein	2.51571	5.59	1	1	1	1	0.710576		143	15.8036	10.4624
jgi	Crypa2 339119|fgenesh1_pm.4_#_351	Mitochondrial chaperone	4.84784	13.48	1	2	2	2	0.70999	37.4276	178	19.8269	4.48779
jgi	Crypa2 355346|estExt_fgenesh1_kg.C_30086	60s ribosomal protein l28	5.16226	7.43	1	1	1	2	0.708374	15.067	148	16.494	10.9165
jgi	Crypa2 296298|estExt_Genewise1Plus.C_90959	Eukaryotic translation initiation factor 3 subunit	31.2767	16.91	1	6	6	11	0.705428	30.6837	337	37.2996	6.15088
jgi	Crypa2 107379|Crypa1.estExt_fgenesh1_pg.C_41002	Putative glycoside hydrolase family 32 protein	2.3952	1.72	1	1	1	1	0.704319		582	62.9565	4.76709
jgi	Crypa2 33519|Crypa1.e_gw1.1.2998.1	Putative srp receptor beta subunit protein	13.8927	9.61	1	2	2	5	0.702971	1.66024	281	30.5999	5.90967
jgi	Crypa2 341449|fgenesh1_pm.7_#_75	Putative fatty acid transporter protein	2.32102	0.94	1	1	1	1	0.70208		640	71.1453	8.77783
jgi	Crypa2 356645|estExt_fgenesh1_kg.C_50256	Probable ribosomal protein L31.e.A, cytosolic	33.7282	29.51	1	5	5	14	0.700978	12.2208	122	14.0016	10.2573
jgi	Crypa2 348524|estExt_fgenesh1_pm.C_100074	Putative seryl-trna synthetase protein	3.15753	1.39	1	1	1	1	0.69973		646	73.0439	6.50732
jgi	Crypa2 320500|fgenesh1_kg.1_#_580_#_1096_1_CCBH_CCBI_EXTA	Putative trafficking pga2 protein	13.8751	8.86	1	2	2	6	0.697406	6.08307	158	17.8601	5.14795
jgi	Crypa2 336159|fgenesh1_pm.1_#_849	Putative negative regulator of differentiation 1 protein	5.4861	2.71	1	1	1	2	0.696455	1.41836	811	86.4468	7.85498
jgi	Crypa2 270604|estExt_Genewise1.C_10584	Coronin	6.53642	2.12	1	1	1	2	0.696145	11.0887	614	66.8167	6.21436
jgi	Crypa2 340529|fgenesh1_pm.5_#_754	Similar to nucleoside-diphosphate-sugar epimerase	3.24438	5.83	1	1	1	1	0.695661		240	25.9776	6.30322
jgi	Crypa2 107307|Crypa1.estExt_fgenesh1_pg.C_40809	Acetyl-CoA acetyltransferase	31.4821	11	1	3	3	11	0.694962	7.08452	400	41.2087	7.12256
jgi	Crypa2 246886|e_gw1.1.694.1	Glutamyl-trna synthetase	5.71323	2.04	1	1	1	2	0.689127	7.6638	589	66.8235	8.646
jgi	Crypa2 107357|Crypa1.estExt_fgenesh1_pg.C_40938	Translation initiation factor IF-2	5.7178	3.01	1	1	1	2	0.687083	2.40569	465	50.0248	10.7847
jgi	Crypa2 322699|fgenesh1_kg.5_#_246_#_2735_1_CCBH_CCBI_EXTA	Putative cytochrome c oxidase biogenesis protein	7.25697	11.8	1	2	2	3	0.683828	10.8384	178	20.5761	9.15869
jgi	Crypa2 51085|Crypa1.e_gw1.10.275.1		2.40248	2.28	1	1	1	1	0.68043		351	39.8835	8.30908
jgi	Crypa2 296011|estExt_Genewise1Plus.C_90469	Putative chaperone dnaj 2 protein	2.36332	2.38	1	1	1	1	0.676811		421	47.5244	6.0874
jgi	Crypa2 323583|fgenesh1_kg.7_#_165_#_221_1_CCBH_CCBI_EXTA	6-phosphogluconate dehydrogenase, decarboxylase	48.9718	17.07	1	9	9	18	0.663441	22.1377	492	54.0322	5.90967
jgi	Crypa2 344061|estExt_fgenesh1_pm.C_10606	VTS1 protein	2.38451	1.31	1	1	1	1	0.661525		613	65.064	8.63135
jgi	Crypa2 355226|estExt_fgenesh1_kg.C_20406	S-adenosylmethionine synthase	23.6669	12.06	1	4	4	9	0.657403	5.1079	398	43.3002	6.26514
jgi	Crypa2 281836|estExt_Genewise1.C_81328	Telomere silencing protein	2.71355	1.16	1	1	1	2	0.654153	20.9096	865	97.5367	6.68311
jgi	Crypa2 280920|estExt_Genewise1.C_71587	Putative delta fatty acid desaturase protein	2.47333	2.43	1	1	1	1	0.64515		493	54.7244	8.00146
jgi	Crypa2 96221|Crypa1.estExt_Genewise1Plus.C_160166	BAR-domain-containing protein	2.90538	4.6	1	1	1	1	0.640679		261	29.9592	6.41748
jgi	Crypa2 102543|Crypa1.estExt_fgenesh1_kg.C_40346	Sphingolipid long chain base-responsive protein	19.1839	11.24	2	4	4	7	0.637788	16.0817	356	39.6839	5.5542
jgi	Crypa2 273042|estExt_Genewise1.C_20780	Putative RHO3 protein	2.376	4.29	1	1	1	1	0.63412		210	23.3275	4.83057
jgi	Crypa2 66486|Crypa1.fgenesh1_pg.C_scaffold_1000583	Serine/threonine-protein kinase 12	2.6801	1.58	1	1	1	1	0.632422		951	103.824	9.0708
jgi	Crypa2 322591|fgenesh1_kg.5_#_138_#_1469_1_CCBH_CCBI_EXTA	Flavocytochrome c	114.848	20.7	1	13	13	42	0.629114	22.5926	628	67.6449	6.66846
jgi	Crypa2 320360|fgenesh1_kg.1_#_440_#_856_1_CCBH_CCBI_EXTA	Probable 60S ribosomal protein L8.e	2.50925	3.54	1	1	1	1	0.622871		254	27.5547	10.9604
jgi	Crypa2 106743|Crypa1.estExt_fgenesh1_pg.C_30964	Putative carbamoyl-phosphate synthase subunit	49.4414	12.93	1	5	5	19	0.615273	18.2059	464	50.4384	7.18115
jgi	Crypa2 346932|estExt_fgenesh1_pm.C_50880	Putative lmbr1 domain-containing protein	2.78326	2.7	1	1	1	1	0.610746		482	53.2141	8.03076
jgi	Crypa2 104580|Crypa1.estExt_fgenesh1_kg.C_110067	Transcription factor	2.72477	4.2	1	1	1	1	0.60912		333	35.7415	8.73389
jgi	Crypa2 340397|fgenesh1_pm.5_#_622		2.49647	2.38	1	1	1	1	0.599412		505	55.5978	6.59521
jgi	Crypa2 247407|e_gw1.1.4892.1	Putative mitochondrial cytochrome c oxidase	2.38983	8.24	1	1	1	1	0.59483		85	10.2021	5.07178
jgi	Crypa2 293608|estExt_Genewise1Plus.C_62046	Alpha-1,3-glucan synthase	2.7587	0.47	1	1	1	1	0.58574		2356	262.588	5.75732
jgi	Crypa2 104818|Crypa1.estExt_fgenesh1_kg.C_160048	Putative glycoside hydrolase family 72 protein	2.39709	2.6	1	1	1	1	0.563877		539	57.4353	4.33545
jgi	Crypa2 295721|estExt_Genewise1Plus.C_81859	Putative nadh:flavin oxidoreductase nadh oxidase	4.81304	4.86	1	2	2	2	0.552289	1.02703	391	43.7271	5.90967
jgi	Crypa2 355099|estExt_fgenesh1_kg.C_20272	Inorganic pyrophosphatase	83.0806	18.4	1	5	5	33	0.541054	31.0405	288	32.5286	5.57959
jgi	Crypa2 336942|fgenesh1_pm.2_#_88	Acyl-coenzyme A oxidase	2.33794	1.18	1	1	1	1	0.541021		760	82.8463	6.7124
jgi	Crypa2 275917|estExt_Genewise1.C_33439	Acyl-coenzyme A oxidase	5.81661	4.3	1	2	2	2	0.540457	0.0199263	697	78.1483	8.76318
jgi	Crypa2 357133|estExt_fgenesh1_kg.C_60248	NADP-dependent leukotriene B4 12-hydroxydehyd	5.31295	7.12	1	2	2	2	0.520531	8.39565	295	31.4443	6.93213
jgi	Crypa2 321389|fgenesh1_kg.3_#_128_#_1916_1_CCBH_CCBI_EXTA	Putative 3-ketoacyl-thiolase protein	7.67731	2.17	1	1	1	3	0.488536	1.09074	415	43.5523	6.29053
jgi	Crypa2 101684|Crypa1.estExt_fgenesh1_kg.C_20528	Glyceraldehyde-3-phosphate dehydrogenase	544.941	36.5	1	13	13	186	0.483754	15.9655	337	36.1694	6.96143
jgi	Crypa2 357360|estExt_fgenesh1_kg.C_70037	Putative mitochondrial peroxiredoxin prx1	64.1681	22.71	1	6	6	24	0.478521	23.793	229	25.5512	6.23975
jgi	Crypa2 99282|Crypa1.estExt_fgenesh1_pm.C_70109	Asparagine synthetase	4.70475	3.1	1	2	2	2	0.463156	25.7428	581	65.5418	6.41748
jgi	Crypa2 292762|estExt_Genewise1Plus.C_60308	RNA interference and gene silencing protein	5.74126	2.26	1	2	2	2	0.421317	115.338	931	103.432	9.23193
jgi	Crypa2 320111|fgenesh1_kg.1_#_191_#_43_1_CCBH_CCBI_EXTA	Putative carboxypeptidase y protein	5.19197	1.45	1	1	1	2	0.416365	2.71905	550	61.0145	4.93213
jgi	Crypa2 108039|Crypa1.estExt_fgenesh1_pg.C_60628	Putative serine threonine kinase irei protein	2.58371	0.68	1	1	1	1	0.400943		1174	131.117	6.31592
jgi	Crypa2 67026|Crypa1.fgenesh1_pg.C_scaffold_1001123	GNAT family acetyltransferase, putative	3.30869	5.45	1	1	1	1	0.399725		220	24.4894	6.55127
jgi	Crypa2 358399|estExt_fgenesh1_kg.C_90237	N-acetyltransferase-like protein	7.31588	8.77	1	2	2	3	0.371062	11.5837	285	31.2027	5.85889
jgi	Crypa2 253099|e_gw1.3.1948.1	NADH:flavin oxidoreductase/NADH oxidase	17.8744	8.69	1	3	3	6	0.311321	29.1272	449	49.6574	6.3667
jgi	Crypa2 322936|fgenesh1_kg.5_#_483_#_328_1_CCBH_CCBI_EXTA	Cyclopentanol dehydrogenase	23.0149	6.71	1	2	2	8	0.290527	10.1237	283	29.7754	6.43018
jgi	Crypa2 245698|e_gw1.1.3661.1	3-oxoacyl-[acyl-carrier-protein] reductase	5.498	2.21	1	2	2	2	0.278839	28.0219	769	83.2416	8.47021
jgi	Crypa2 102797|Crypa1.estExt_fgenesh1_kg.C_50131	Serine-type endopeptidase-like protein	36.0489	6.51	1	3	3	12	0.238387	64.5682	522	55.232	5.56689
jgi	Crypa2 258761|e_gw1.5.2330.1	Putative major facilitator superfamily transporter	2.36805	2.8	1	1	1	1			571	62.8846	5.96045

## Sheet: Sheet2
Accession	Description	Score	Coverage	# Proteins	# Unique Peptides	# Peptides	# PSMs	# AAs	MW [kDa]	calc. pI
Q04350	ORFB polyprotein OS=Cryphonectria hypovirus 1 (strain EP713) PE=1 SV=1 - [POLB_CHPVE]	4.79814	0.44	1	1	1	1	3165	361.488	7.59131
	A3	Sequence	# PSMs	# Proteins	# Protein Groups	Protein Group Accessions	Modifications	ΔCn	XCorr	Probability	Charge	MH+ [Da]	ΔM [ppm]	RT [min]	# Missed Cleavages
	High	sIGLSHEAAVELVR	1	1	1	Q04350	N-Term(TMT6plex)	0	4.79814	0	2	1709.97	-1.23946	31.1243	0
